# Supplementary material for: Inferring microRNA-disease association by hybrid recommendation algorithm and unbalanced bi-random walk on heterogeneous network
Source: Sci Rep. 2019 Feb 21;9:2474. doi: 10.1038/s41598-019-39226-x (PMC6385311; doi:10.1038/s41598-019-39226-x)
Supplement: Supplementary file 2 — Additional file 2 [file 41598_2019_39226_MOESM2_ESM.xls]

## Sheet: MiRNA-disease associations
hsa-let-7a	ACTH-Secreting Pituitary Adenoma
hsa-let-7a	Adenocarcinoma
hsa-let-7a	Adrenocortical Carcinoma
hsa-let-7a	Asthma
hsa-let-7a	Barrett Esophagus
hsa-let-7a	Breast Neoplasms
hsa-let-7a	Carcinoma
hsa-let-7a	Carcinoma, Hepatocellular
hsa-let-7a	Carcinoma, Non-Small-Cell Lung
hsa-let-7a	Carcinoma, Renal Cell
hsa-let-7a	Cholesteatoma
hsa-let-7a	Colonic Neoplasms
hsa-let-7a	Colorectal Neoplasms
hsa-let-7a	Digestive System Neoplasms
hsa-let-7a	Endometrial Neoplasms
hsa-let-7a	Endometriosis
hsa-let-7a	Esophageal Neoplasms
hsa-let-7a	Gastrointestinal Neoplasms
hsa-let-7a	Glioblastoma
hsa-let-7a	Head and Neck Neoplasms
hsa-let-7a	Heart Failure
hsa-let-7a	Hodgkin Disease
hsa-let-7a	Hypertrophy
hsa-let-7a	Inflammation
hsa-let-7a	Leukemia, Myeloid, Acute
hsa-let-7a	Lung Neoplasms
hsa-let-7a	Lupus Vulgaris
hsa-let-7a	Lymphoma, Primary Effusion
hsa-let-7a	Melanoma
hsa-let-7a	Mesothelioma
hsa-let-7a	Mycosis Fungoides
hsa-let-7a	Myelodysplastic Syndromes
hsa-let-7a	Nasopharyngeal Neoplasms
hsa-let-7a	Ovarian Neoplasms
hsa-let-7a	Pancreatic Neoplasms
hsa-let-7a	Periodontitis
hsa-let-7a	Pituitary Neoplasms
hsa-let-7a	Prostatic Neoplasms
hsa-let-7a	Retinoblastoma
hsa-let-7a	Salivary Gland Neoplasms
hsa-let-7a	Sarcoma, Kaposi
hsa-let-7a	Spinal Cord Injuries
hsa-let-7a	Stomach Neoplasms
hsa-let-7b	Adrenocortical Carcinoma
hsa-let-7b	Asthma
hsa-let-7b	Breast Neoplasms
hsa-let-7b	Carcinoma, Hepatocellular
hsa-let-7b	Carcinoma, Non-Small-Cell Lung
hsa-let-7b	Carcinoma, Renal Cell
hsa-let-7b	Cataract
hsa-let-7b	Colonic Neoplasms
hsa-let-7b	Colorectal Neoplasms
hsa-let-7b	Digestive System Neoplasms
hsa-let-7b	Endometrial Neoplasms
hsa-let-7b	Endometriosis
hsa-let-7b	Esophageal Neoplasms
hsa-let-7b	Head and Neck Neoplasms
hsa-let-7b	Heart Failure
hsa-let-7b	Hepatitis C
hsa-let-7b	Hypertrophy
hsa-let-7b	Inflammation
hsa-let-7b	Leukemia, Myeloid, Acute
hsa-let-7b	Liposarcoma
hsa-let-7b	Liver Neoplasms
hsa-let-7b	Lung Neoplasms
hsa-let-7b	Lymphoma, Primary Effusion
hsa-let-7b	Melanoma
hsa-let-7b	Mouth Neoplasms
hsa-let-7b	Myelodysplastic Syndromes
hsa-let-7b	Nasopharyngeal Neoplasms
hsa-let-7b	Neurodegenerative Diseases
hsa-let-7b	Ovarian Neoplasms
hsa-let-7b	Pancreatic Neoplasms
hsa-let-7b	Pituitary Neoplasms
hsa-let-7b	Pre-Eclampsia
hsa-let-7b	Precursor Cell Lymphoblastic Leukemia-Lymphoma
hsa-let-7b	Prostatic Neoplasms
hsa-let-7b	Retinoblastoma
hsa-let-7b	Sarcoma, Ewing
hsa-let-7b	Sarcoma, Kaposi
hsa-let-7c	Adrenocortical Carcinoma
hsa-let-7c	Asthma
hsa-let-7c	Breast Neoplasms
hsa-let-7c	Carcinoma, Hepatocellular
hsa-let-7c	Carcinoma, Renal Cell
hsa-let-7c	Carcinoma, Small Cell
hsa-let-7c	Colonic Neoplasms
hsa-let-7c	Colorectal Neoplasms
hsa-let-7c	Digestive System Neoplasms
hsa-let-7c	Endometrial Neoplasms
hsa-let-7c	Endometriosis
hsa-let-7c	Eosinophilic Esophagitis
hsa-let-7c	Esophageal Neoplasms
hsa-let-7c	Head and Neck Neoplasms
hsa-let-7c	Heart Failure
hsa-let-7c	Hepatitis B
hsa-let-7c	Hypertrophy
hsa-let-7c	Inflammation
hsa-let-7c	Influenza, Human
hsa-let-7c	Leiomyoma
hsa-let-7c	Leukemia, Myeloid, Acute
hsa-let-7c	Lung Neoplasms
hsa-let-7c	Lymphoma, Primary Effusion
hsa-let-7c	Melanoma
hsa-let-7c	Muscular Disorders, Atrophic
hsa-let-7c	Myelodysplastic Syndromes
hsa-let-7c	Nasopharyngeal Neoplasms
hsa-let-7c	Nevus, Pigmented
hsa-let-7c	Ovarian Neoplasms
hsa-let-7c	Pancreatic Neoplasms
hsa-let-7c	Periodontitis
hsa-let-7c	Pituitary Neoplasms
hsa-let-7c	Prostatic Neoplasms
hsa-let-7c	Retinoblastoma
hsa-let-7c	Sarcoma, Kaposi
hsa-let-7d	Adrenocortical Carcinoma
hsa-let-7d	Asthma
hsa-let-7d	Breast Neoplasms
hsa-let-7d	Carcinoma, Hepatocellular
hsa-let-7d	Carcinoma, Non-Small-Cell Lung
hsa-let-7d	Carcinoma, Renal Cell
hsa-let-7d	Carcinoma, Squamous Cell
hsa-let-7d	Cocaine-Related Disorders
hsa-let-7d	Colonic Neoplasms
hsa-let-7d	Digestive System Neoplasms
hsa-let-7d	Endometrial Neoplasms
hsa-let-7d	Endometriosis
hsa-let-7d	Ependymoma
hsa-let-7d	Glioblastoma
hsa-let-7d	Head and Neck Neoplasms
hsa-let-7d	Heart Failure
hsa-let-7d	Hypertrophy
hsa-let-7d	Inflammation
hsa-let-7d	Leukemia, Myeloid, Acute
hsa-let-7d	Lung Neoplasms
hsa-let-7d	Lymphoma, Primary Effusion
hsa-let-7d	Melanoma
hsa-let-7d	Mycosis Fungoides
hsa-let-7d	Myelodysplastic Syndromes
hsa-let-7d	Nasopharyngeal Neoplasms
hsa-let-7d	Ovarian Neoplasms
hsa-let-7d	Pancreatic Neoplasms
hsa-let-7d	Pituitary Neoplasms
hsa-let-7d	Prostatic Neoplasms
hsa-let-7d	Retinoblastoma
hsa-let-7d	Sarcoma, Kaposi
hsa-let-7e	Adenoviridae Infections
hsa-let-7e	Asthma
hsa-let-7e	Breast Neoplasms
hsa-let-7e	Carcinoma, Hepatocellular
hsa-let-7e	Carcinoma, Renal Cell
hsa-let-7e	Colonic Neoplasms
hsa-let-7e	Colorectal Neoplasms
hsa-let-7e	Crohn Disease
hsa-let-7e	Digestive System Neoplasms
hsa-let-7e	Endometrial Neoplasms
hsa-let-7e	Endometriosis
hsa-let-7e	Head and Neck Neoplasms
hsa-let-7e	Heart Failure
hsa-let-7e	Hypertension
hsa-let-7e	Hypertrophy
hsa-let-7e	Inflammation
hsa-let-7e	Leukemia, Myeloid, Acute
hsa-let-7e	Lung Diseases, Interstitial
hsa-let-7e	Lung Neoplasms
hsa-let-7e	Lupus Vulgaris
hsa-let-7e	Lymphoma, Primary Effusion
hsa-let-7e	Melanoma
hsa-let-7e	Muscular Disorders, Atrophic
hsa-let-7e	Myelodysplastic Syndromes
hsa-let-7e	Nasopharyngeal Neoplasms
hsa-let-7e	Ovarian Neoplasms
hsa-let-7e	Pancreatic Neoplasms
hsa-let-7e	Pituitary Neoplasms
hsa-let-7e	Retinoblastoma
hsa-let-7e	Sarcoma, Kaposi
hsa-let-7e	Sarcoma, Synovial
hsa-let-7e	Thyroid Neoplasms
hsa-let-7f	Asthma
hsa-let-7f	Biliary Tract Neoplasms
hsa-let-7f	Breast Neoplasms
hsa-let-7f	Carcinoma, Hepatocellular
hsa-let-7f	Carcinoma, Renal Cell
hsa-let-7f	Colonic Neoplasms
hsa-let-7f	Crohn Disease
hsa-let-7f	Digestive System Neoplasms
hsa-let-7f	Endometrial Neoplasms
hsa-let-7f	Endometriosis
hsa-let-7f	Head and Neck Neoplasms
hsa-let-7f	Heart Failure
hsa-let-7f	Hypertrophy
hsa-let-7f	Inflammation
hsa-let-7f	Leukemia, Myeloid, Acute
hsa-let-7f	Lung Neoplasms
hsa-let-7f	Lymphoma, Primary Effusion
hsa-let-7f	Melanoma
hsa-let-7f	Mesothelioma
hsa-let-7f	Mycosis Fungoides
hsa-let-7f	Myelodysplastic Syndromes
hsa-let-7f	Nasopharyngeal Neoplasms
hsa-let-7f	Ovarian Neoplasms
hsa-let-7f	Pancreatic Neoplasms
hsa-let-7f	Pituitary Neoplasms
hsa-let-7f	Retinoblastoma
hsa-let-7f	Sarcoma, Kaposi
hsa-let-7f	Stomach Neoplasms
hsa-let-7f	Stroke
hsa-let-7g	Asthma
hsa-let-7g	Breast Neoplasms
hsa-let-7g	Carcinoma, Hepatocellular
hsa-let-7g	Carcinoma, Non-Small-Cell Lung
hsa-let-7g	Carcinoma, Renal Cell
hsa-let-7g	Colonic Neoplasms
hsa-let-7g	Digestive System Neoplasms
hsa-let-7g	Endometrial Neoplasms
hsa-let-7g	Endometriosis
hsa-let-7g	Gastrointestinal Neoplasms
hsa-let-7g	Head and Neck Neoplasms
hsa-let-7g	Hypertrophy
hsa-let-7g	Inflammation
hsa-let-7g	Leukemia, Myeloid, Acute
hsa-let-7g	Liposarcoma
hsa-let-7g	Lung Neoplasms
hsa-let-7g	Lymphoma, Primary Effusion
hsa-let-7g	Melanoma
hsa-let-7g	Multiple Sclerosis
hsa-let-7g	Myelodysplastic Syndromes
hsa-let-7g	Nasopharyngeal Neoplasms
hsa-let-7g	Ovarian Neoplasms
hsa-let-7g	Pancreatic Neoplasms
hsa-let-7g	Pituitary Neoplasms
hsa-let-7g	Retinoblastoma
hsa-let-7g	Sarcoma, Kaposi
hsa-let-7g	Stomach Neoplasms
hsa-let-7i	Asthma
hsa-let-7i	Biliary Tract Neoplasms
hsa-let-7i	Brain Injuries
hsa-let-7i	Breast Neoplasms
hsa-let-7i	Carcinoma
hsa-let-7i	Carcinoma, Hepatocellular
hsa-let-7i	Carcinoma, Renal Cell
hsa-let-7i	Carcinoma, Squamous Cell
hsa-let-7i	Cardiomyopathy, Dilated
hsa-let-7i	Colonic Neoplasms
hsa-let-7i	Digestive System Neoplasms
hsa-let-7i	Endometrial Neoplasms
hsa-let-7i	Endometriosis
hsa-let-7i	Head and Neck Neoplasms
hsa-let-7i	Hypertrophy
hsa-let-7i	Inflammation
hsa-let-7i	Leukemia, Myeloid, Acute
hsa-let-7i	Liver Neoplasms
hsa-let-7i	Lung Neoplasms
hsa-let-7i	Lymphoma, Primary Effusion
hsa-let-7i	Melanoma
hsa-let-7i	Muscular Disorders, Atrophic
hsa-let-7i	Myelodysplastic Syndromes
hsa-let-7i	Nasopharyngeal Neoplasms
hsa-let-7i	Ovarian Neoplasms
hsa-let-7i	Pancreatic Neoplasms
hsa-let-7i	Pituitary Neoplasms
hsa-let-7i	Retinoblastoma
hsa-let-7i	Sarcoma, Kaposi
hsa-mir-1	Acute Coronary Syndrome
hsa-mir-1	Adrenocortical Carcinoma
hsa-mir-1	Aortic Aneurysm, Thoracic
hsa-mir-1	Arrhythmias, Cardiac
hsa-mir-1	Breast Neoplasms
hsa-mir-1	Carcinoma, Hepatocellular
hsa-mir-1	Carcinoma, Non-Small-Cell Lung
hsa-mir-1	Carcinoma, Squamous Cell
hsa-mir-1	Cardiomegaly
hsa-mir-1	Cardiomyopathy, Hypertrophic
hsa-mir-1	Chordoma
hsa-mir-1	Colonic Neoplasms
hsa-mir-1	Colorectal Neoplasms
hsa-mir-1	Coronary Artery Disease
hsa-mir-1	Distal Myopathies
hsa-mir-1	Endometrial Neoplasms
hsa-mir-1	Endometriosis
hsa-mir-1	Gastrointestinal Neoplasms
hsa-mir-1	Head and Neck Neoplasms
hsa-mir-1	Heart Defects, Congenital
hsa-mir-1	Heart Failure
hsa-mir-1	Hepatitis B
hsa-mir-1	Hepatitis C
hsa-mir-1	Hypertension
hsa-mir-1	Hypertrophy
hsa-mir-1	Laryngeal Neoplasms
hsa-mir-1	Lung Neoplasms
hsa-mir-1	Melanoma
hsa-mir-1	Muscular Dystrophy, Duchenne
hsa-mir-1	Musculoskeletal Abnormalities
hsa-mir-1	Myelodysplastic Syndromes
hsa-mir-1	Myocardial Infarction
hsa-mir-1	Myotonic Dystrophy
hsa-mir-1	Nasopharyngeal Neoplasms
hsa-mir-1	Osteosarcoma
hsa-mir-1	Ovarian Neoplasms
hsa-mir-1	Parkinson Disease
hsa-mir-1	Prostatic Neoplasms
hsa-mir-1	Pulmonary Disease, Chronic Obstructive
hsa-mir-1	Retinal Degeneration
hsa-mir-1	Rhabdomyosarcoma
hsa-mir-1	Stomach Neoplasms
hsa-mir-1	Stroke
hsa-mir-1	Thyroid Neoplasms
hsa-mir-1	Urinary Bladder Neoplasms
hsa-mir-100	Adrenal Cortex Neoplasms
hsa-mir-100	Adrenocortical Carcinoma
hsa-mir-100	Atherosclerosis
hsa-mir-100	Breast Neoplasms
hsa-mir-100	Carcinoma, Hepatocellular
hsa-mir-100	Carcinoma, Non-Small-Cell Lung
hsa-mir-100	Carcinoma, Renal Cell
hsa-mir-100	Carcinoma, Small Cell
hsa-mir-100	Carcinoma, Squamous Cell
hsa-mir-100	Endometrial Neoplasms
hsa-mir-100	Endometriosis
hsa-mir-100	Esophageal Neoplasms
hsa-mir-100	Head and Neck Neoplasms
hsa-mir-100	Leukemia, Myeloid, Acute
hsa-mir-100	Lung Neoplasms
hsa-mir-100	Muscular Disorders, Atrophic
hsa-mir-100	Muscular Dystrophies
hsa-mir-100	Nasopharyngeal Neoplasms
hsa-mir-100	Ovarian Neoplasms
hsa-mir-100	Pancreatic Neoplasms
hsa-mir-100	Precursor Cell Lymphoblastic Leukemia-Lymphoma
hsa-mir-100	Prostatic Neoplasms
hsa-mir-100	Psoriasis
hsa-mir-100	Pulmonary Disease, Chronic Obstructive
hsa-mir-100	Stomach Neoplasms
hsa-mir-100	Thyroid Neoplasms
hsa-mir-100	Urinary Bladder Neoplasms
hsa-mir-100	Uterine Cervical Neoplasms
hsa-mir-101	Adenoviridae Infections
hsa-mir-101	Alzheimer Disease
hsa-mir-101	Breast Neoplasms
hsa-mir-101	Carcinoma, Hepatocellular
hsa-mir-101	Carcinoma, Non-Small-Cell Lung
hsa-mir-101	Carcinoma, Renal Cell
hsa-mir-101	Carcinoma, Squamous Cell
hsa-mir-101	Colonic Neoplasms
hsa-mir-101	Endomyocardial Fibrosis
hsa-mir-101	Esophageal Neoplasms
hsa-mir-101	Glioblastoma
hsa-mir-101	Head and Neck Neoplasms
hsa-mir-101	Hepatitis B
hsa-mir-101	Lung Neoplasms
hsa-mir-101	Lupus Erythematosus, Systemic
hsa-mir-101	Lymphoma
hsa-mir-101	Lymphoma, Large-Cell, Anaplastic
hsa-mir-101	Lymphoma, T-Cell
hsa-mir-101	Nasopharyngeal Neoplasms
hsa-mir-101	Ovarian Neoplasms
hsa-mir-101	Pancreatic Neoplasms
hsa-mir-101	Pheochromocytoma
hsa-mir-101	Prostatic Neoplasms
hsa-mir-101	Stomach Neoplasms
hsa-mir-101	Urinary Bladder Neoplasms
hsa-mir-103a	Adenocarcinoma
hsa-mir-103a	Alzheimer Disease
hsa-mir-103a	Breast Neoplasms
hsa-mir-103a	Carcinoma, Hepatocellular
hsa-mir-103a	Colorectal Neoplasms
hsa-mir-103a	Diabetes Mellitus, Type 2
hsa-mir-103a	Endometrial Neoplasms
hsa-mir-103a	Hypertension
hsa-mir-103a	Leukemia, Lymphocytic, Chronic, B-Cell
hsa-mir-103a	Lung Neoplasms
hsa-mir-103a	Melanoma
hsa-mir-103a	Mesothelioma
hsa-mir-103a	Muscular Disorders, Atrophic
hsa-mir-103a	Myotonic Dystrophy
hsa-mir-103a	Ovarian Neoplasms
hsa-mir-103a	Pain
hsa-mir-103a	Pancreatic Neoplasms
hsa-mir-103a	Pre-Eclampsia
hsa-mir-103a	Stomach Neoplasms
hsa-mir-103b	Breast Neoplasms
hsa-mir-103b	Colorectal Neoplasms
hsa-mir-103b	Endometrial Neoplasms
hsa-mir-103b	Lung Neoplasms
hsa-mir-103b	Pancreatic Neoplasms
hsa-mir-103b	Pre-Eclampsia
hsa-mir-105	Biliary Tract Neoplasms
hsa-mir-105	Carcinoma, Hepatocellular
hsa-mir-106a	Adenocarcinoma
hsa-mir-106a	Astrocytoma
hsa-mir-106a	Carcinoma, Hepatocellular
hsa-mir-106a	Carcinoma, Non-Small-Cell Lung
hsa-mir-106a	Carcinoma, Squamous Cell
hsa-mir-106a	Colonic Neoplasms
hsa-mir-106a	Colorectal Neoplasms
hsa-mir-106a	Crohn Disease
hsa-mir-106a	Glioblastoma
hsa-mir-106a	Glioma
hsa-mir-106a	Hepatitis B
hsa-mir-106a	Hodgkin Disease
hsa-mir-106a	Inflammatory Bowel Diseases
hsa-mir-106a	Lung Neoplasms
hsa-mir-106a	Medulloblastoma
hsa-mir-106a	Melanoma
hsa-mir-106a	Mesothelioma
hsa-mir-106a	Pancreatic Neoplasms
hsa-mir-106a	Prostatic Neoplasms
hsa-mir-106a	Retinal Neovascularization
hsa-mir-106a	Rhabdomyosarcoma
hsa-mir-106a	Stomach Neoplasms
hsa-mir-106a	Toxoplasmosis
hsa-mir-106b	Adrenocortical Carcinoma
hsa-mir-106b	Alopecia
hsa-mir-106b	Alzheimer Disease
hsa-mir-106b	Breast Neoplasms
hsa-mir-106b	Carcinoma
hsa-mir-106b	Carcinoma, Basal Cell
hsa-mir-106b	Carcinoma, Hepatocellular
hsa-mir-106b	Carcinoma, Renal Cell
hsa-mir-106b	Carcinoma, Squamous Cell
hsa-mir-106b	Colonic Neoplasms
hsa-mir-106b	Eosinophilic Esophagitis
hsa-mir-106b	Glioma
hsa-mir-106b	Heart Failure
hsa-mir-106b	Hepatitis B
hsa-mir-106b	Hodgkin Disease
hsa-mir-106b	Laryngeal Neoplasms
hsa-mir-106b	Leiomyoma
hsa-mir-106b	Leukemia, Lymphocytic, Chronic, B-Cell
hsa-mir-106b	Lung Diseases
hsa-mir-106b	Melanoma
hsa-mir-106b	Mesothelioma
hsa-mir-106b	Myocardial Infarction
hsa-mir-106b	Neuroblastoma
hsa-mir-106b	Ovarian Neoplasms
hsa-mir-106b	Periodontal Diseases
hsa-mir-106b	Prostatic Neoplasms
hsa-mir-106b	Sarcoma, Ewing
hsa-mir-106b	Stomach Neoplasms
hsa-mir-106b	Toxoplasmosis
hsa-mir-107	Alzheimer Disease
hsa-mir-107	Astrocytoma
hsa-mir-107	Breast Neoplasms
hsa-mir-107	Carcinoma, Hepatocellular
hsa-mir-107	Colonic Neoplasms
hsa-mir-107	Colorectal Neoplasms
hsa-mir-107	Crohn Disease
hsa-mir-107	Diabetes Mellitus, Type 2
hsa-mir-107	Gastrointestinal Neoplasms
hsa-mir-107	Glioma
hsa-mir-107	Head and Neck Neoplasms
hsa-mir-107	Heart Failure
hsa-mir-107	Kidney Failure, Chronic
hsa-mir-107	Leukemia, Lymphocytic, Chronic, B-Cell
hsa-mir-107	Lung Neoplasms
hsa-mir-107	Melanoma
hsa-mir-107	Muscular Disorders, Atrophic
hsa-mir-107	Myotonic Dystrophy
hsa-mir-107	Obesity
hsa-mir-107	Pancreatic Neoplasms
hsa-mir-107	Pituitary Neoplasms
hsa-mir-107	Prostatic Neoplasms
hsa-mir-107	Stomach Neoplasms
hsa-mir-107	Urinary Bladder Neoplasms
hsa-mir-10a	Atherosclerosis
hsa-mir-10a	Breast Neoplasms
hsa-mir-10a	Carcinoma
hsa-mir-10a	Carcinoma, Hepatocellular
hsa-mir-10a	Carcinoma, Non-Small-Cell Lung
hsa-mir-10a	Carcinoma, Squamous Cell
hsa-mir-10a	Endometriosis
hsa-mir-10a	Glioblastoma
hsa-mir-10a	Leukemia, Myeloid, Acute
hsa-mir-10a	Leukemia, Myeloid, Chronic-Phase
hsa-mir-10a	Medulloblastoma
hsa-mir-10a	Myeloproliferative Disorders
hsa-mir-10a	Neuroblastoma
hsa-mir-10a	Pancreatic Neoplasms
hsa-mir-10a	Urinary Bladder Neoplasms
hsa-mir-10a	Uterine Cervical Neoplasms
hsa-mir-10b	Adenocarcinoma
hsa-mir-10b	Breast Neoplasms
hsa-mir-10b	Carcinoma
hsa-mir-10b	Carcinoma, Hepatocellular
hsa-mir-10b	Carcinoma, Renal Cell
hsa-mir-10b	Carcinoma, Squamous Cell
hsa-mir-10b	Colonic Neoplasms
hsa-mir-10b	Colorectal Neoplasms
hsa-mir-10b	Endometriosis
hsa-mir-10b	Glioblastoma
hsa-mir-10b	Glioma
hsa-mir-10b	Heart Failure
hsa-mir-10b	Liver Neoplasms
hsa-mir-10b	Lung Neoplasms
hsa-mir-10b	Medulloblastoma
hsa-mir-10b	Mouth Neoplasms
hsa-mir-10b	Myocardial Infarction
hsa-mir-10b	Nasopharyngeal Neoplasms
hsa-mir-10b	Neuroblastoma
hsa-mir-10b	Ovarian Neoplasms
hsa-mir-10b	Pancreatic Neoplasms
hsa-mir-10b	Retinoblastoma
hsa-mir-10b	Stomach Neoplasms
hsa-mir-10b	Thyroid Neoplasms
hsa-mir-10b	Urinary Bladder Neoplasms
hsa-mir-1179	Colorectal Neoplasms
hsa-mir-1180	Adenoviridae Infections
hsa-mir-1181	Hepatitis C
hsa-mir-1183	Rectal Neoplasms
hsa-mir-1184	Adenoviridae Infections
hsa-mir-1202	Carcinoma, Hepatocellular
hsa-mir-1207	Glomerulonephritis
hsa-mir-122	Breast Neoplasms
hsa-mir-122	Carcinoma, Hepatocellular
hsa-mir-122	Carcinoma, Renal Cell
hsa-mir-122	Colorectal Neoplasms
hsa-mir-122	Coronary Artery Disease
hsa-mir-122	Drug-Induced Liver Injury
hsa-mir-122	Fatty Liver, Alcoholic
hsa-mir-122	Hepatitis
hsa-mir-122	Hepatitis B
hsa-mir-122	Hepatitis B, Chronic
hsa-mir-122	Hepatitis C
hsa-mir-122	Hepatitis C, Chronic
hsa-mir-122	Hyperlipidemias
hsa-mir-122	Hypertension
hsa-mir-122	Infertility, Male
hsa-mir-122	Lipid Metabolism Disorders
hsa-mir-122	Liver Diseases
hsa-mir-122	Liver Failure
hsa-mir-122	Liver Neoplasms
hsa-mir-122	Lymphoma
hsa-mir-122	Melanoma
hsa-mir-122	Multiple Sclerosis
hsa-mir-122	Pancreatic Neoplasms
hsa-mir-122	Prostatic Neoplasms
hsa-mir-122	Sepsis
hsa-mir-122	Stomach Neoplasms
hsa-mir-122	Stroke
hsa-mir-122	Thyroid Neoplasms
hsa-mir-1224	Carcinoma, Hepatocellular
hsa-mir-1224	Fatty Liver
hsa-mir-1224	Lupus Nephritis
hsa-mir-1224	Rectal Neoplasms
hsa-mir-1224	Urinary Bladder Neoplasms
hsa-mir-1227	Urinary Bladder Neoplasms
hsa-mir-1228	Stomach Neoplasms
hsa-mir-1229	Urinary Bladder Neoplasms
hsa-mir-1231	Carcinoma, Hepatocellular
hsa-mir-1233	Carcinoma, Renal Cell
hsa-mir-1234	Carcinoma, Hepatocellular
hsa-mir-1236	Inflammation
hsa-mir-124	Alzheimer Disease
hsa-mir-124	Arthritis, Rheumatoid
hsa-mir-124	Astrocytoma
hsa-mir-124	Breast Neoplasms
hsa-mir-124	Carcinoma, Hepatocellular
hsa-mir-124	Carcinoma, Non-Small-Cell Lung
hsa-mir-124	Carcinoma, Renal Cell
hsa-mir-124	Carcinoma, Squamous Cell
hsa-mir-124	Cerebral Infarction
hsa-mir-124	Cholangiocarcinoma
hsa-mir-124	Cocaine-Related Disorders
hsa-mir-124	Colorectal Neoplasms
hsa-mir-124	Endometrial Neoplasms
hsa-mir-124	Gastrointestinal Neoplasms
hsa-mir-124	Glioblastoma
hsa-mir-124	Glioma
hsa-mir-124	Lung Neoplasms
hsa-mir-124	Lymphoma
hsa-mir-124	Medulloblastoma
hsa-mir-124	Melanoma
hsa-mir-124	Myelodysplastic Syndromes
hsa-mir-124	Neuroblastoma
hsa-mir-124	Pancreatic Neoplasms
hsa-mir-124	Prostatic Neoplasms
hsa-mir-124	Retinoblastoma
hsa-mir-124	Sepsis
hsa-mir-124	Stomach Neoplasms
hsa-mir-124	Stroke
hsa-mir-1245a	Breast Neoplasms
hsa-mir-1245b	Breast Neoplasms
hsa-mir-1246	Adenoviridae Infections
hsa-mir-1246	Colorectal Neoplasms
hsa-mir-1246	Down Syndrome
hsa-mir-1246	Esophageal Neoplasms
hsa-mir-1247	Adenoviridae Infections
hsa-mir-1249	Carcinoma, Hepatocellular
hsa-mir-1249	Melanoma
hsa-mir-124a	Carcinoma, Renal Cell
hsa-mir-1254	Carcinoma, Non-Small-Cell Lung
hsa-mir-1256	Prostatic Neoplasms
hsa-mir-1258	Breast Neoplasms
hsa-mir-1258	Carcinoma, Non-Small-Cell Lung
hsa-mir-125a	Abortion, Habitual
hsa-mir-125a	Atrophy
hsa-mir-125a	Breast Neoplasms
hsa-mir-125a	Carcinoma, Basal Cell
hsa-mir-125a	Carcinoma, Hepatocellular
hsa-mir-125a	Carcinoma, Non-Small-Cell Lung
hsa-mir-125a	Carcinoma, Squamous Cell
hsa-mir-125a	Colonic Neoplasms
hsa-mir-125a	Endometriosis
hsa-mir-125a	Head and Neck Neoplasms
hsa-mir-125a	Heart Failure
hsa-mir-125a	Hepatitis B
hsa-mir-125a	Hepatoblastoma
hsa-mir-125a	Leukemia
hsa-mir-125a	Lung Neoplasms
hsa-mir-125a	Lymphoma
hsa-mir-125a	Medulloblastoma
hsa-mir-125a	Melanoma
hsa-mir-125a	Muscular Disorders, Atrophic
hsa-mir-125a	Myelodysplastic Syndromes
hsa-mir-125a	Ovarian Neoplasms
hsa-mir-125a	Rectal Neoplasms
hsa-mir-125a	Retinal Degeneration
hsa-mir-125a	Retinoblastoma
hsa-mir-125a	Sarcoma, Synovial
hsa-mir-125a	Stomach Neoplasms
hsa-mir-125b	Adenoviridae Infections
hsa-mir-125b	Adrenocortical Carcinoma
hsa-mir-125b	Alopecia
hsa-mir-125b	Alzheimer Disease
hsa-mir-125b	Breast Neoplasms
hsa-mir-125b	Carcinoma
hsa-mir-125b	Carcinoma, Hepatocellular
hsa-mir-125b	Carcinoma, Non-Small-Cell Lung
hsa-mir-125b	Carcinoma, Small Cell
hsa-mir-125b	Carcinoma, Squamous Cell
hsa-mir-125b	Cardiomyopathy, Hypertrophic
hsa-mir-125b	Colonic Neoplasms
hsa-mir-125b	Colorectal Neoplasms
hsa-mir-125b	Dermatitis, Atopic
hsa-mir-125b	Endometrial Neoplasms
hsa-mir-125b	Endometriosis
hsa-mir-125b	Glioblastoma
hsa-mir-125b	Glioma
hsa-mir-125b	Head and Neck Neoplasms
hsa-mir-125b	Hematologic Neoplasms
hsa-mir-125b	HIV Infections
hsa-mir-125b	Huntington Disease
hsa-mir-125b	Laryngeal Neoplasms
hsa-mir-125b	Leukemia
hsa-mir-125b	Leukemia, B-Cell
hsa-mir-125b	Leukemia, Biphenotypic, Acute
hsa-mir-125b	Leukemia, Lymphocytic, Chronic, B-Cell
hsa-mir-125b	Leukemia, Myeloid
hsa-mir-125b	Leukemia, Myeloid, Acute
hsa-mir-125b	Leukemia, Promyelocytic, Acute
hsa-mir-125b	Lichen Planus, Oral
hsa-mir-125b	Lung Diseases, Interstitial
hsa-mir-125b	Lung Neoplasms
hsa-mir-125b	Lupus Erythematosus, Systemic
hsa-mir-125b	Lymphoma, T-Cell
hsa-mir-125b	Medulloblastoma
hsa-mir-125b	Melanoma
hsa-mir-125b	Mouth Neoplasms
hsa-mir-125b	Multiple Myeloma
hsa-mir-125b	Myelodysplastic Syndromes
hsa-mir-125b	Myocardial Ischemia
hsa-mir-125b	Myotonic Dystrophy
hsa-mir-125b	Nasal Polyps
hsa-mir-125b	Nevus, Pigmented
hsa-mir-125b	Osteosarcoma
hsa-mir-125b	Ovarian Neoplasms
hsa-mir-125b	Pancreatic Neoplasms
hsa-mir-125b	Pemphigus, Benign Familial
hsa-mir-125b	Precursor B-Cell Lymphoblastic Leukemia-Lymphoma
hsa-mir-125b	Precursor Cell Lymphoblastic Leukemia-Lymphoma
hsa-mir-125b	Prolactinoma
hsa-mir-125b	Prostatic Neoplasms
hsa-mir-125b	Psoriasis
hsa-mir-125b	Rectal Neoplasms
hsa-mir-125b	Stomach Neoplasms
hsa-mir-125b	Thyroid Neoplasms
hsa-mir-125b	Urinary Bladder Neoplasms
hsa-mir-125b	Uterine Cervical Neoplasms
hsa-mir-126	Adenocarcinoma
hsa-mir-126	Adrenocortical Carcinoma
hsa-mir-126	Asthma
hsa-mir-126	Atherosclerosis
hsa-mir-126	Breast Neoplasms
hsa-mir-126	Carcinoma, Hepatocellular
hsa-mir-126	Carcinoma, Non-Small-Cell Lung
hsa-mir-126	Carcinoma, Renal Cell
hsa-mir-126	Carcinoma, Squamous Cell
hsa-mir-126	Cardiomyopathy, Dilated
hsa-mir-126	Cholangiocarcinoma
hsa-mir-126	Colitis, Ulcerative
hsa-mir-126	Colonic Neoplasms
hsa-mir-126	Colorectal Neoplasms
hsa-mir-126	Coronary Artery Disease
hsa-mir-126	Crohn Disease
hsa-mir-126	Diabetes Mellitus
hsa-mir-126	Diabetes Mellitus, Type 2
hsa-mir-126	Endometriosis
hsa-mir-126	Esophageal Neoplasms
hsa-mir-126	Gastrointestinal Neoplasms
hsa-mir-126	Heart Failure
hsa-mir-126	Hepatitis, Chronic
hsa-mir-126	Inflammation
hsa-mir-126	Ischemia
hsa-mir-126	Kidney Diseases
hsa-mir-126	Leukemia, Myeloid, Acute
hsa-mir-126	Lung Neoplasms
hsa-mir-126	Lupus Erythematosus, Systemic
hsa-mir-126	Lymphoma
hsa-mir-126	Medulloblastoma
hsa-mir-126	Melanoma
hsa-mir-126	Mesothelioma
hsa-mir-126	Mouth Neoplasms
hsa-mir-126	Muscular Disorders, Atrophic
hsa-mir-126	Myeloproliferative Disorders
hsa-mir-126	Myocardial Infarction
hsa-mir-126	Ovarian Neoplasms
hsa-mir-126	Pancreatic Neoplasms
hsa-mir-126	Parkinson Disease
hsa-mir-126	Precursor B-Cell Lymphoblastic Leukemia-Lymphoma
hsa-mir-126	Precursor Cell Lymphoblastic Leukemia-Lymphoma
hsa-mir-126	Prostatic Neoplasms
hsa-mir-126	Stomach Neoplasms
hsa-mir-126	Thyroid Neoplasms
hsa-mir-126	Urinary Bladder Neoplasms
hsa-mir-126	Uterine Cervical Neoplasms
hsa-mir-126	Vascular Diseases
hsa-mir-1260a	Glioblastoma
hsa-mir-1266	Psoriasis
hsa-mir-127	Atherosclerosis
hsa-mir-127	Breast Neoplasms
hsa-mir-127	Burkitt Lymphoma
hsa-mir-127	Carcinoma, Hepatocellular
hsa-mir-127	Carcinoma, Renal Cell
hsa-mir-127	Colonic Neoplasms
hsa-mir-127	Colorectal Neoplasms
hsa-mir-127	Inflammation
hsa-mir-127	Leukemia, Myeloid, Acute
hsa-mir-127	Lung Neoplasms
hsa-mir-127	Medulloblastoma
hsa-mir-127	Mouth Neoplasms
hsa-mir-127	Muscular Dystrophies
hsa-mir-127	Osteosarcoma
hsa-mir-127	Ovarian Neoplasms
hsa-mir-127	Prostatic Neoplasms
hsa-mir-127	Stomach Neoplasms
hsa-mir-127	Thyroid Neoplasms
hsa-mir-127	Urinary Bladder Neoplasms
hsa-mir-1271	Carcinoma, Hepatocellular
hsa-mir-1271	Head and Neck Neoplasms
hsa-mir-1273a	Adenoviridae Infections
hsa-mir-1273c	Colorectal Neoplasms
hsa-mir-1275	Colorectal Neoplasms
hsa-mir-128	Alzheimer Disease
hsa-mir-128	Breast Neoplasms
hsa-mir-128	Colonic Neoplasms
hsa-mir-128	Glioblastoma
hsa-mir-128	Glioma
hsa-mir-128	Hodgkin Disease
hsa-mir-128	Lung Diseases, Interstitial
hsa-mir-128	Lung Neoplasms
hsa-mir-128	Multiple Sclerosis
hsa-mir-128	Neuroblastoma
hsa-mir-128	Ovarian Neoplasms
hsa-mir-128	Pancreatic Neoplasms
hsa-mir-128	Pre-Eclampsia
hsa-mir-128	Precursor Cell Lymphoblastic Leukemia-Lymphoma
hsa-mir-128	Stomach Neoplasms
hsa-mir-1280	Colorectal Neoplasms
hsa-mir-1280	Melanoma
hsa-mir-1280	Urinary Bladder Neoplasms
hsa-mir-1285	Carcinoma, Renal Cell
hsa-mir-1286	Esophageal Neoplasms
hsa-mir-129	Brain Neoplasms
hsa-mir-129	Breast Neoplasms
hsa-mir-129	Carcinoma, Hepatocellular
hsa-mir-129	Carcinoma, Renal Cell
hsa-mir-129	Carcinoma, Squamous Cell
hsa-mir-129	Colorectal Neoplasms
hsa-mir-129	Esophageal Neoplasms
hsa-mir-129	Heart Failure
hsa-mir-129	Lymphoma, Large B-Cell, Diffuse
hsa-mir-129	Neoplasms, Squamous Cell
hsa-mir-129	Scleroderma, Systemic
hsa-mir-129	Stomach Neoplasms
hsa-mir-129	Thyroid Neoplasms
hsa-mir-1290	Breast Neoplasms
hsa-mir-1290	Carcinoma, Hepatocellular
hsa-mir-1290	Carcinoma, Renal Cell
hsa-mir-1290	Colonic Neoplasms
hsa-mir-1293	Sarcoma, Kaposi
hsa-mir-1296	Prostatic Neoplasms
hsa-mir-1297	Lung Neoplasms
hsa-mir-1299	Ovarian Neoplasms
hsa-mir-1301	Carcinoma, Hepatocellular
hsa-mir-1302	Adenoviridae Infections
hsa-mir-1302	Infertility, Male
hsa-mir-1303	Carcinoma, Hepatocellular
hsa-mir-1303	Colorectal Neoplasms
hsa-mir-1305	Glioblastoma
hsa-mir-130a	Adrenocortical Adenoma
hsa-mir-130a	Adrenocortical Carcinoma
hsa-mir-130a	Carcinoma, Hepatocellular
hsa-mir-130a	Carcinoma, Non-Small-Cell Lung
hsa-mir-130a	Carcinoma, Squamous Cell
hsa-mir-130a	Colorectal Neoplasms
hsa-mir-130a	Coronary Artery Disease
hsa-mir-130a	Esophageal Neoplasms
hsa-mir-130a	Glioblastoma
hsa-mir-130a	Head and Neck Neoplasms
hsa-mir-130a	Heart Failure
hsa-mir-130a	Leukemia, Lymphocytic, Chronic, B-Cell
hsa-mir-130a	Leukemia, Myeloid
hsa-mir-130a	Muscular Disorders, Atrophic
hsa-mir-130a	Ovarian Neoplasms
hsa-mir-130a	Periodontitis
hsa-mir-130a	Prolactinoma
hsa-mir-130a	Prostatic Neoplasms
hsa-mir-130a	Stomach Neoplasms
hsa-mir-130a	Thyroid Neoplasms
hsa-mir-130b	Carcinoma, Hepatocellular
hsa-mir-130b	Carcinoma, Renal Cell
hsa-mir-130b	Endometrial Neoplasms
hsa-mir-130b	Esophageal Neoplasms
hsa-mir-130b	Head and Neck Neoplasms
hsa-mir-130b	Heart Failure
hsa-mir-130b	Leukemia, Myeloid
hsa-mir-130b	Lupus Vulgaris
hsa-mir-130b	Multiple Myeloma
hsa-mir-130b	Pre-Eclampsia
hsa-mir-130b	Prostatic Neoplasms
hsa-mir-130b	Stomach Neoplasms
hsa-mir-130b	Tuberculosis, Pulmonary
hsa-mir-132	Adrenocortical Carcinoma
hsa-mir-132	Arthritis, Rheumatoid
hsa-mir-132	Breast Neoplasms
hsa-mir-132	Colonic Neoplasms
hsa-mir-132	Dementia
hsa-mir-132	Eosinophilic Esophagitis
hsa-mir-132	Heart Failure
hsa-mir-132	Hepatitis B
hsa-mir-132	Inflammation
hsa-mir-132	Lung Neoplasms
hsa-mir-132	Muscular Disorders, Atrophic
hsa-mir-132	Myocardial Infarction
hsa-mir-132	Obesity
hsa-mir-132	Pancreatic Neoplasms
hsa-mir-132	Prostatic Neoplasms
hsa-mir-132	Stomach Neoplasms
hsa-mir-132	Supranuclear Palsy, Progressive
hsa-mir-1322	Esophageal Neoplasms
hsa-mir-1323	Breast Neoplasms
hsa-mir-133a	Acute Coronary Syndrome
hsa-mir-133a	Adenocarcinoma
hsa-mir-133a	Adrenocortical Carcinoma
hsa-mir-133a	Aortic Aneurysm, Thoracic
hsa-mir-133a	Arrhythmias, Cardiac
hsa-mir-133a	Astrocytoma
hsa-mir-133a	Atherosclerosis
hsa-mir-133a	Atrial Fibrillation
hsa-mir-133a	Breast Neoplasms
hsa-mir-133a	Carcinoma, Squamous Cell
hsa-mir-133a	Cardiomegaly
hsa-mir-133a	Cardiomyopathy, Hypertrophic
hsa-mir-133a	Colorectal Neoplasms
hsa-mir-133a	Distal Myopathies
hsa-mir-133a	Esophageal Neoplasms
hsa-mir-133a	Head and Neck Neoplasms
hsa-mir-133a	Heart Defects, Congenital
hsa-mir-133a	Heart Failure
hsa-mir-133a	Hypertension
hsa-mir-133a	Hypertrophy
hsa-mir-133a	Hypertrophy, Left Ventricular
hsa-mir-133a	Laryngeal Neoplasms
hsa-mir-133a	Liver Cirrhosis
hsa-mir-133a	Long QT Syndrome
hsa-mir-133a	Lung Neoplasms
hsa-mir-133a	Melanoma
hsa-mir-133a	Muscular Dystrophy, Duchenne
hsa-mir-133a	Musculoskeletal Abnormalities
hsa-mir-133a	Myocardial Infarction
hsa-mir-133a	Osteoporosis
hsa-mir-133a	Osteosarcoma
hsa-mir-133a	Ovarian Neoplasms
hsa-mir-133a	Prostatic Neoplasms
hsa-mir-133a	Pulmonary Disease, Chronic Obstructive
hsa-mir-133a	Rhabdomyosarcoma
hsa-mir-133a	Stroke
hsa-mir-133a	Urinary Bladder Neoplasms
hsa-mir-133b	Acute Coronary Syndrome
hsa-mir-133b	Atherosclerosis
hsa-mir-133b	Atrial Fibrillation
hsa-mir-133b	Breast Neoplasms
hsa-mir-133b	Carcinoma, Hepatocellular
hsa-mir-133b	Carcinoma, Non-Small-Cell Lung
hsa-mir-133b	Carcinoma, Squamous Cell
hsa-mir-133b	Colonic Neoplasms
hsa-mir-133b	Colorectal Neoplasms
hsa-mir-133b	Gastrointestinal Neoplasms
hsa-mir-133b	Heart Failure
hsa-mir-133b	Hypertension
hsa-mir-133b	Hypertrophy
hsa-mir-133b	Hypertrophy, Left Ventricular
hsa-mir-133b	Liver Neoplasms
hsa-mir-133b	Lung Neoplasms
hsa-mir-133b	Lymphoma
hsa-mir-133b	Muscular Dystrophy, Duchenne
hsa-mir-133b	Myocardial Infarction
hsa-mir-133b	Osteosarcoma
hsa-mir-133b	Ovarian Neoplasms
hsa-mir-133b	Pancreatic Neoplasms
hsa-mir-133b	Parkinson Disease
hsa-mir-133b	Pre-Eclampsia
hsa-mir-133b	Prostatic Neoplasms
hsa-mir-133b	Pulmonary Disease, Chronic Obstructive
hsa-mir-133b	Retinal Degeneration
hsa-mir-133b	Stomach Neoplasms
hsa-mir-133b	Testicular Neoplasms
hsa-mir-133b	Thyroid Neoplasms
hsa-mir-133b	Urinary Bladder Neoplasms
hsa-mir-133b	Uterine Cervical Neoplasms
hsa-mir-134	Carcinoma, Hepatocellular
hsa-mir-134	Carcinoma, Non-Small-Cell Lung
hsa-mir-134	Carcinoma, Renal Cell
hsa-mir-134	Central Nervous System Diseases
hsa-mir-134	Coronary Artery Disease
hsa-mir-134	Fragile X Syndrome
hsa-mir-134	Glioblastoma
hsa-mir-134	Lung Neoplasms
hsa-mir-134	Lupus Vulgaris
hsa-mir-134	Pulmonary Embolism
hsa-mir-135a	Adenocarcinoma
hsa-mir-135a	Adrenocortical Carcinoma
hsa-mir-135a	Breast Neoplasms
hsa-mir-135a	Carcinoma, Hepatocellular
hsa-mir-135a	Carcinoma, Non-Small-Cell Lung
hsa-mir-135a	Carcinoma, Renal Cell
hsa-mir-135a	Colorectal Neoplasms
hsa-mir-135a	Endometriosis
hsa-mir-135a	Ependymoma
hsa-mir-135a	Glioma
hsa-mir-135a	Heart Failure
hsa-mir-135a	Lung Neoplasms
hsa-mir-135a	Lymphoma
hsa-mir-135a	Medulloblastoma
hsa-mir-135a	Stomach Neoplasms
hsa-mir-135b	Breast Neoplasms
hsa-mir-135b	Carcinoma, Non-Small-Cell Lung
hsa-mir-135b	Colorectal Neoplasms
hsa-mir-135b	Endometriosis
hsa-mir-135b	Esophageal Neoplasms
hsa-mir-135b	Lung Neoplasms
hsa-mir-135b	Lymphoma
hsa-mir-135b	Medulloblastoma
hsa-mir-135b	Melanoma
hsa-mir-135b	Neoplasms, Squamous Cell
hsa-mir-135b	Osteosarcoma
hsa-mir-135b	Ovarian Neoplasms
hsa-mir-135b	Pancreatic Neoplasms
hsa-mir-135b	Prostatic Neoplasms
hsa-mir-135b	Retinoblastoma
hsa-mir-135b	Stomach Neoplasms
hsa-mir-135b	Urinary Bladder Neoplasms
hsa-mir-136	Heart Failure
hsa-mir-136	Lung Neoplasms
hsa-mir-136	Muscular Dystrophies
hsa-mir-137	Adrenocortical Carcinoma
hsa-mir-137	Alzheimer Disease
hsa-mir-137	Astrocytoma
hsa-mir-137	Breast Neoplasms
hsa-mir-137	Carcinoma, Squamous Cell
hsa-mir-137	Colonic Neoplasms
hsa-mir-137	Colorectal Neoplasms
hsa-mir-137	Glioblastoma
hsa-mir-137	Intellectual Disability
hsa-mir-137	Leiomyoma
hsa-mir-137	Lung Neoplasms
hsa-mir-137	Melanoma
hsa-mir-137	Mouth Neoplasms
hsa-mir-137	Neuroblastoma
hsa-mir-137	Oligodendroglioma
hsa-mir-137	Rectal Neoplasms
hsa-mir-137	Stomach Neoplasms
hsa-mir-138	Astrocytoma
hsa-mir-138	Carcinoma
hsa-mir-138	Carcinoma, Hepatocellular
hsa-mir-138	Carcinoma, Non-Small-Cell Lung
hsa-mir-138	Carcinoma, Renal Cell
hsa-mir-138	Carcinoma, Squamous Cell
hsa-mir-138	Glioma
hsa-mir-138	Head and Neck Neoplasms
hsa-mir-138	Leukemia
hsa-mir-138	Leukemia, Myeloid
hsa-mir-138	Lung Neoplasms
hsa-mir-138	Lymphoma
hsa-mir-138	Melanoma
hsa-mir-138	Nasopharyngeal Neoplasms
hsa-mir-138	Neuroblastoma
hsa-mir-138	Ovarian Neoplasms
hsa-mir-138	Thyroid Neoplasms
hsa-mir-138	Urinary Bladder Neoplasms
hsa-mir-139	Adrenocortical Carcinoma
hsa-mir-139	Breast Neoplasms
hsa-mir-139	Carcinoma, Basal Cell
hsa-mir-139	Carcinoma, Hepatocellular
hsa-mir-139	Carcinoma, Renal Cell
hsa-mir-139	Colorectal Neoplasms
hsa-mir-139	Glioblastoma
hsa-mir-139	Glioma
hsa-mir-139	Heart Failure
hsa-mir-139	Lymphoma
hsa-mir-139	Neurodegenerative Diseases
hsa-mir-139	Stomach Neoplasms
hsa-mir-139	Urinary Bladder Neoplasms
hsa-mir-140	Arthritis
hsa-mir-140	Breast Neoplasms
hsa-mir-140	Carcinoma, Basal Cell
hsa-mir-140	Carcinoma, Hepatocellular
hsa-mir-140	Carcinoma, Squamous Cell
hsa-mir-140	Colonic Neoplasms
hsa-mir-140	Colorectal Neoplasms
hsa-mir-140	Hand, Foot and Mouth Disease
hsa-mir-140	Lung Neoplasms
hsa-mir-140	Mouth Neoplasms
hsa-mir-140	Muscular Disorders, Atrophic
hsa-mir-140	Osteoarthritis
hsa-mir-140	Osteosarcoma
hsa-mir-140	Ovarian Neoplasms
hsa-mir-140	Salivary Gland Neoplasms
hsa-mir-140	Stomach Neoplasms
hsa-mir-141	ACTH-Secreting Pituitary Adenoma
hsa-mir-141	Aortic Valve Stenosis
hsa-mir-141	Azoospermia
hsa-mir-141	Barrett Esophagus
hsa-mir-141	Breast Neoplasms
hsa-mir-141	Carcinoma, Ehrlich Tumor
hsa-mir-141	Carcinoma, Hepatocellular
hsa-mir-141	Carcinoma, Renal Cell
hsa-mir-141	Cholangiocarcinoma
hsa-mir-141	Choriocarcinoma
hsa-mir-141	Colonic Neoplasms
hsa-mir-141	Colorectal Neoplasms
hsa-mir-141	Endometrial Neoplasms
hsa-mir-141	Endometriosis
hsa-mir-141	Esophageal Neoplasms
hsa-mir-141	Head and Neck Neoplasms
hsa-mir-141	Hepatitis B
hsa-mir-141	Kidney Neoplasms
hsa-mir-141	Lupus Erythematosus, Systemic
hsa-mir-141	Melanoma
hsa-mir-141	Mouth Neoplasms
hsa-mir-141	Nephrosclerosis
hsa-mir-141	Ovarian Neoplasms
hsa-mir-141	Prostatic Neoplasms
hsa-mir-141	Stomach Neoplasms
hsa-mir-141	Thyroid Neoplasms
hsa-mir-141	Urinary Bladder Neoplasms
hsa-mir-142	Atrial Fibrillation
hsa-mir-142	Carcinoma
hsa-mir-142	Carcinoma, Hepatocellular
hsa-mir-142	Carcinoma, Renal Cell
hsa-mir-142	Carcinoma, Squamous Cell
hsa-mir-142	Colonic Neoplasms
hsa-mir-142	Colorectal Neoplasms
hsa-mir-142	Endometrial Neoplasms
hsa-mir-142	Endometriosis
hsa-mir-142	Eosinophilic Esophagitis
hsa-mir-142	Gastrointestinal Neoplasms
hsa-mir-142	Glioblastoma
hsa-mir-142	Head and Neck Neoplasms
hsa-mir-142	Heart Failure
hsa-mir-142	Hepatitis C
hsa-mir-142	Hypertrophy
hsa-mir-142	Kidney Failure, Chronic
hsa-mir-142	Leukemia, B-Cell
hsa-mir-142	Leukemia, Myeloid, Acute
hsa-mir-142	Leukemia-Lymphoma, Adult T-Cell
hsa-mir-142	Lung Diseases, Interstitial
hsa-mir-142	Lung Neoplasms
hsa-mir-142	Lupus Erythematosus, Systemic
hsa-mir-142	Lupus Vulgaris
hsa-mir-142	Melanoma
hsa-mir-142	Osteosarcoma
hsa-mir-142	Pancreatic Neoplasms
hsa-mir-142	Precursor B-Cell Lymphoblastic Leukemia-Lymphoma
hsa-mir-142	Psoriasis
hsa-mir-142	Retinal Degeneration
hsa-mir-142	Retinoblastoma
hsa-mir-142	Scleroderma, Systemic
hsa-mir-142	Stomach Diseases
hsa-mir-142	Stomach Neoplasms
hsa-mir-142	Urinary Bladder Neoplasms
hsa-mir-143	ACTH-Secreting Pituitary Adenoma
hsa-mir-143	Adenocarcinoma
hsa-mir-143	Adrenocortical Carcinoma
hsa-mir-143	Atherosclerosis
hsa-mir-143	Barrett Esophagus
hsa-mir-143	Breast Neoplasms
hsa-mir-143	Carcinoma, Non-Small-Cell Lung
hsa-mir-143	Carcinoma, Renal Cell
hsa-mir-143	Carcinoma, Small Cell
hsa-mir-143	Carcinoma, Squamous Cell
hsa-mir-143	Colitis, Ulcerative
hsa-mir-143	Colonic Neoplasms
hsa-mir-143	Colorectal Neoplasms
hsa-mir-143	Diabetes Mellitus, Type 2
hsa-mir-143	Endometriosis
hsa-mir-143	Esophageal Neoplasms
hsa-mir-143	Glioblastoma
hsa-mir-143	Glioma
hsa-mir-143	Hand, Foot and Mouth Disease
hsa-mir-143	Head and Neck Neoplasms
hsa-mir-143	Hepatitis, Chronic
hsa-mir-143	Leukemia
hsa-mir-143	Leukemia, Myeloid, Acute
hsa-mir-143	Liposarcoma
hsa-mir-143	Lung Neoplasms
hsa-mir-143	Lymphoma, B-Cell
hsa-mir-143	Medulloblastoma
hsa-mir-143	Melanoma
hsa-mir-143	Mesothelioma
hsa-mir-143	Muscular Disorders, Atrophic
hsa-mir-143	Myelodysplastic Syndromes
hsa-mir-143	Obesity
hsa-mir-143	Osteosarcoma
hsa-mir-143	Pancreatic Neoplasms
hsa-mir-143	Precursor Cell Lymphoblastic Leukemia-Lymphoma
hsa-mir-143	Prostatic Neoplasms
hsa-mir-143	Rectal Neoplasms
hsa-mir-143	Rhinitis, Allergic, Perennial
hsa-mir-143	Stomach Neoplasms
hsa-mir-143	Urinary Bladder Neoplasms
hsa-mir-143	Uterine Cervical Neoplasms
hsa-mir-144	Alzheimer Disease
hsa-mir-144	Carcinoma, Hepatocellular
hsa-mir-144	Carcinoma, Renal Cell
hsa-mir-144	Colorectal Neoplasms
hsa-mir-144	Diabetes Mellitus, Type 2
hsa-mir-144	Eosinophilic Esophagitis
hsa-mir-144	Laryngeal Neoplasms
hsa-mir-144	Leukemia, Myelogenous, Chronic, BCR-ABL Positive
hsa-mir-144	Medulloblastoma
hsa-mir-144	Nasopharyngeal Neoplasms
hsa-mir-144	Salivary Gland Neoplasms
hsa-mir-144	Thyroid Neoplasms
hsa-mir-144	Tuberculosis, Pulmonary
hsa-mir-145	ACTH-Secreting Pituitary Adenoma
hsa-mir-145	Adenocarcinoma
hsa-mir-145	Adrenocortical Carcinoma
hsa-mir-145	Atherosclerosis
hsa-mir-145	Barrett Esophagus
hsa-mir-145	Biliary Tract Neoplasms
hsa-mir-145	Breast Neoplasms
hsa-mir-145	Carcinoma
hsa-mir-145	Carcinoma, Basal Cell
hsa-mir-145	Carcinoma, Hepatocellular
hsa-mir-145	Carcinoma, Non-Small-Cell Lung
hsa-mir-145	Carcinoma, Renal Cell
hsa-mir-145	Carcinoma, Small Cell
hsa-mir-145	Carcinoma, Squamous Cell
hsa-mir-145	Choriocarcinoma
hsa-mir-145	Colitis, Ulcerative
hsa-mir-145	Colonic Neoplasms
hsa-mir-145	Colorectal Neoplasms
hsa-mir-145	Endometriosis
hsa-mir-145	Eosinophilic Esophagitis
hsa-mir-145	Esophageal Neoplasms
hsa-mir-145	Glioblastoma
hsa-mir-145	Glioma
hsa-mir-145	Head and Neck Neoplasms
hsa-mir-145	Heart Failure
hsa-mir-145	Hepatitis, Chronic
hsa-mir-145	Hepatoblastoma
hsa-mir-145	Hypertension
hsa-mir-145	Hypoxia-Ischemia, Brain
hsa-mir-145	Laryngeal Neoplasms
hsa-mir-145	Leukemia, Myeloid, Acute
hsa-mir-145	Lung Neoplasms
hsa-mir-145	Lupus Erythematosus, Systemic
hsa-mir-145	Lymphoma, B-Cell
hsa-mir-145	Medulloblastoma
hsa-mir-145	Melanoma
hsa-mir-145	Meningioma
hsa-mir-145	Muscular Disorders, Atrophic
hsa-mir-145	Myelodysplastic Syndromes
hsa-mir-145	Neuroblastoma
hsa-mir-145	Osteosarcoma
hsa-mir-145	Ovarian Neoplasms
hsa-mir-145	Pancreatic Neoplasms
hsa-mir-145	Prostatic Neoplasms
hsa-mir-145	Rectal Neoplasms
hsa-mir-145	Sarcoma, Ewing
hsa-mir-145	Scleroderma, Systemic
hsa-mir-145	Stomach Neoplasms
hsa-mir-145	Stroke
hsa-mir-145	Urinary Bladder Neoplasms
hsa-mir-145	Uterine Cervical Neoplasms
hsa-mir-145	Vascular Diseases
hsa-mir-1469	Breast Neoplasms
hsa-mir-146a	Acute Coronary Syndrome
hsa-mir-146a	Adrenocortical Carcinoma
hsa-mir-146a	Alzheimer Disease
hsa-mir-146a	Arthritis, Psoriatic
hsa-mir-146a	Arthritis, Rheumatoid
hsa-mir-146a	Asthma
hsa-mir-146a	Atherosclerosis
hsa-mir-146a	Behcet Syndrome
hsa-mir-146a	Breast Neoplasms
hsa-mir-146a	Burkitt Lymphoma
hsa-mir-146a	Carcinoma, Hepatocellular
hsa-mir-146a	Carcinoma, Non-Small-Cell Lung
hsa-mir-146a	Carcinoma, Renal Cell
hsa-mir-146a	Carcinoma, Squamous Cell
hsa-mir-146a	Cerebral Infarction
hsa-mir-146a	Chlamydia Infections
hsa-mir-146a	Colonic Neoplasms
hsa-mir-146a	Colorectal Neoplasms
hsa-mir-146a	Creutzfeldt-Jakob Syndrome
hsa-mir-146a	Diabetes Mellitus
hsa-mir-146a	Diabetes Mellitus, Type 2
hsa-mir-146a	Eczema
hsa-mir-146a	Eosinophilic Esophagitis
hsa-mir-146a	Esophageal Neoplasms
hsa-mir-146a	Gastrointestinal Neoplasms
hsa-mir-146a	Gerstmann-Straussler-Scheinker Disease
hsa-mir-146a	Glioblastoma
hsa-mir-146a	Glomerulonephritis, IGA
hsa-mir-146a	Hepatitis B
hsa-mir-146a	HIV Infections
hsa-mir-146a	Huntington Disease
hsa-mir-146a	Inflammation
hsa-mir-146a	Influenza, Human
hsa-mir-146a	Leukemia, Lymphocytic, Chronic, B-Cell
hsa-mir-146a	Leukemia, Myeloid, Acute
hsa-mir-146a	Lichen Planus, Oral
hsa-mir-146a	Lung Neoplasms
hsa-mir-146a	Lupus Erythematosus, Systemic
hsa-mir-146a	Lupus Nephritis
hsa-mir-146a	Lupus Vulgaris
hsa-mir-146a	Lymphoma
hsa-mir-146a	Lymphoma, B-Cell
hsa-mir-146a	Medulloblastoma
hsa-mir-146a	Melanoma
hsa-mir-146a	Moyamoya Disease
hsa-mir-146a	Multiple Sclerosis
hsa-mir-146a	Muscular Disorders, Atrophic
hsa-mir-146a	Myelodysplastic Syndromes
hsa-mir-146a	Myocardial Reperfusion Injury
hsa-mir-146a	Nasopharyngeal Neoplasms
hsa-mir-146a	Neurodegenerative Diseases
hsa-mir-146a	Osteoarthritis
hsa-mir-146a	Ovarian Neoplasms
hsa-mir-146a	Pancreatic Neoplasms
hsa-mir-146a	Periodontal Diseases
hsa-mir-146a	Precursor Cell Lymphoblastic Leukemia-Lymphoma
hsa-mir-146a	Prion Diseases
hsa-mir-146a	Prostatic Neoplasms
hsa-mir-146a	Psoriasis
hsa-mir-146a	Reperfusion Injury
hsa-mir-146a	Scleroderma, Systemic
hsa-mir-146a	Sepsis
hsa-mir-146a	Sjogren’s Syndrome
hsa-mir-146a	Stomach Neoplasms
hsa-mir-146a	Thyroid Neoplasms
hsa-mir-146a	Tuberculosis, Pulmonary
hsa-mir-146a	Urinary Bladder Neoplasms
hsa-mir-146a	Uterine Cervical Neoplasms
hsa-mir-146b	Adenoviridae Infections
hsa-mir-146b	Asthma
hsa-mir-146b	Atherosclerosis
hsa-mir-146b	Atrial Fibrillation
hsa-mir-146b	Breast Neoplasms
hsa-mir-146b	Carcinoma
hsa-mir-146b	Carcinoma, Hepatocellular
hsa-mir-146b	Carcinoma, Non-Small-Cell Lung
hsa-mir-146b	Carcinoma, Renal Cell
hsa-mir-146b	Colorectal Neoplasms
hsa-mir-146b	Endometrial Neoplasms
hsa-mir-146b	Eosinophilic Esophagitis
hsa-mir-146b	Glioblastoma
hsa-mir-146b	Glioma
hsa-mir-146b	Head and Neck Neoplasms
hsa-mir-146b	Infertility, Male
hsa-mir-146b	Leukemia, Lymphocytic, Chronic, B-Cell
hsa-mir-146b	Lung Neoplasms
hsa-mir-146b	Melanoma
hsa-mir-146b	Multiple Sclerosis
hsa-mir-146b	Muscular Disorders, Atrophic
hsa-mir-146b	Myotonic Dystrophy
hsa-mir-146b	Neoplasms, Squamous Cell
hsa-mir-146b	Neuroblastoma
hsa-mir-146b	Obesity
hsa-mir-146b	Ovarian Neoplasms
hsa-mir-146b	Pancreatic Neoplasms
hsa-mir-146b	Periodontal Diseases
hsa-mir-146b	Prostatic Neoplasms
hsa-mir-146b	Psoriasis
hsa-mir-146b	Scleroderma, Systemic
hsa-mir-146b	Sjogren’s Syndrome
hsa-mir-146b	Stomach Neoplasms
hsa-mir-146b	Thyroid Neoplasms
hsa-mir-1471	Breast Neoplasms
hsa-mir-1471	Rectal Neoplasms
hsa-mir-147a	Breast Neoplasms
hsa-mir-147a	Carcinoma, Hepatocellular
hsa-mir-147a	Parkinson Disease
hsa-mir-147a	Tuberculosis, Pulmonary
hsa-mir-147b	Biliary Tract Neoplasms
hsa-mir-147b	Colorectal Neoplasms
hsa-mir-147b	Tuberculosis, Pulmonary
hsa-mir-148a	Adenoviridae Infections
hsa-mir-148a	Adrenocortical Carcinoma
hsa-mir-148a	Amyloidosis
hsa-mir-148a	Asthma
hsa-mir-148a	Breast Neoplasms
hsa-mir-148a	Carcinoma, Hepatocellular
hsa-mir-148a	Carcinoma, Non-Small-Cell Lung
hsa-mir-148a	Carcinoma, Squamous Cell
hsa-mir-148a	Colorectal Neoplasms
hsa-mir-148a	Endometrial Neoplasms
hsa-mir-148a	Esophageal Neoplasms
hsa-mir-148a	Gastrointestinal Neoplasms
hsa-mir-148a	Glioblastoma
hsa-mir-148a	Hand, Foot and Mouth Disease
hsa-mir-148a	Heart Failure
hsa-mir-148a	Hepatoblastoma
hsa-mir-148a	Leukemia, Lymphocytic, Chronic, B-Cell
hsa-mir-148a	Lung Neoplasms
hsa-mir-148a	Medulloblastoma
hsa-mir-148a	Melanoma
hsa-mir-148a	Multiple Myeloma
hsa-mir-148a	Muscular Disorders, Atrophic
hsa-mir-148a	Muscular Dystrophies
hsa-mir-148a	Myositis Ossificans
hsa-mir-148a	Ovarian Neoplasms
hsa-mir-148a	Pancreatic Neoplasms
hsa-mir-148a	Prostatic Neoplasms
hsa-mir-148a	Stomach Neoplasms
hsa-mir-148b	Adenoviridae Infections
hsa-mir-148b	Asthma
hsa-mir-148b	Breast Neoplasms
hsa-mir-148b	Carcinoma, Hepatocellular
hsa-mir-148b	Colorectal Neoplasms
hsa-mir-148b	Glomerulonephritis, IGA
hsa-mir-148b	Liver Neoplasms
hsa-mir-148b	Lymphoma, Non-Hodgkin
hsa-mir-148b	Ovarian Neoplasms
hsa-mir-148b	Stomach Neoplasms
hsa-mir-149	Astrocytoma
hsa-mir-149	Breast Neoplasms
hsa-mir-149	Carcinoma
hsa-mir-149	Carcinoma, Non-Small-Cell Lung
hsa-mir-149	Cerebral Infarction
hsa-mir-149	Colorectal Neoplasms
hsa-mir-149	Glioblastoma
hsa-mir-149	Glioma
hsa-mir-149	Hepatitis C
hsa-mir-149	Melanoma
hsa-mir-149	Nasopharyngeal Neoplasms
hsa-mir-149	Neoplasms, Squamous Cell
hsa-mir-149	Stomach Neoplasms
hsa-mir-149	Urinary Bladder Neoplasms
hsa-mir-150	ACTH-Secreting Pituitary Adenoma
hsa-mir-150	Adenoviridae Infections
hsa-mir-150	Astrocytoma
hsa-mir-150	Carcinoma, Hepatocellular
hsa-mir-150	Carcinoma, Non-Small-Cell Lung
hsa-mir-150	Carcinoma, Renal Cell
hsa-mir-150	Cardiomegaly
hsa-mir-150	Cardiomyopathy, Hypertrophic
hsa-mir-150	Colorectal Neoplasms
hsa-mir-150	Endometriosis
hsa-mir-150	Esophageal Neoplasms
hsa-mir-150	Heart Failure
hsa-mir-150	Hepatitis B
hsa-mir-150	Hepatoblastoma
hsa-mir-150	HIV Infections
hsa-mir-150	Huntington Disease
hsa-mir-150	Hypertension
hsa-mir-150	Leukemia
hsa-mir-150	Leukemia, Myeloid, Acute
hsa-mir-150	Lung Neoplasms
hsa-mir-150	Lupus Vulgaris
hsa-mir-150	Lymphoma
hsa-mir-150	Lymphoma, B-Cell
hsa-mir-150	Marek Disease
hsa-mir-150	Multiple Sclerosis
hsa-mir-150	Myocardial Infarction
hsa-mir-150	Osteosarcoma
hsa-mir-150	Pancreatic Neoplasms
hsa-mir-150	Polycythemia Vera
hsa-mir-150	Psoriasis
hsa-mir-150	Retinal Neovascularization
hsa-mir-150	Sarcoma, Ewing
hsa-mir-150	Scleroderma, Systemic
hsa-mir-150	Sepsis
hsa-mir-150	Stomach Neoplasms
hsa-mir-151	Cholangiocarcinoma
hsa-mir-151a	Adenocarcinoma
hsa-mir-151a	Anemia, Sickle Cell
hsa-mir-151a	Breast Neoplasms
hsa-mir-151a	Carcinoma, Hepatocellular
hsa-mir-151a	Carcinoma, Non-Small-Cell Lung
hsa-mir-151a	Carcinoma, Renal Cell
hsa-mir-151a	Glioblastoma
hsa-mir-151a	Leukemia, Lymphocytic, Chronic, B-Cell
hsa-mir-151a	Melanoma
hsa-mir-151a	Muscular Disorders, Atrophic
hsa-mir-151a	Nasopharyngeal Neoplasms
hsa-mir-151a	Ovarian Neoplasms
hsa-mir-151a	Parkinson Disease
hsa-mir-151a	Prostatic Neoplasms
hsa-mir-151a	Stomach Neoplasms
hsa-mir-151a	Thyroid Neoplasms
hsa-mir-151b	Breast Neoplasms
hsa-mir-151b	Carcinoma, Non-Small-Cell Lung
hsa-mir-151b	Carcinoma, Renal Cell
hsa-mir-151b	Nasopharyngeal Neoplasms
hsa-mir-151b	Prostatic Neoplasms
hsa-mir-151b	Stomach Neoplasms
hsa-mir-151b	Thyroid Neoplasms
hsa-mir-152	Adenocarcinoma
hsa-mir-152	Asthma
hsa-mir-152	Atherosclerosis
hsa-mir-152	Breast Neoplasms
hsa-mir-152	Carcinoma, Hepatocellular
hsa-mir-152	Colonic Neoplasms
hsa-mir-152	Colorectal Neoplasms
hsa-mir-152	Endometrial Neoplasms
hsa-mir-152	Gastrointestinal Neoplasms
hsa-mir-152	Glioma
hsa-mir-152	Neuroblastoma
hsa-mir-152	Ovarian Neoplasms
hsa-mir-152	Pre-Eclampsia
hsa-mir-152	Prostatic Neoplasms
hsa-mir-153	Alzheimer Disease
hsa-mir-153	Breast Neoplasms
hsa-mir-153	Endometrial Neoplasms
hsa-mir-153	Glioblastoma
hsa-mir-153	Medulloblastoma
hsa-mir-153	Melanoma
hsa-mir-153	Neoplasms, Glandular and Epithelial
hsa-mir-153	Ovarian Neoplasms
hsa-mir-153	Prostatic Neoplasms
hsa-mir-153	Rectal Neoplasms
hsa-mir-154	Graves Disease
hsa-mir-154	Leukemia, Myeloid, Acute
hsa-mir-154	Muscular Disorders, Atrophic
hsa-mir-154	Prostatic Neoplasms
hsa-mir-154	Salivary Gland Neoplasms
hsa-mir-154	Thyroid Neoplasms
hsa-mir-155	Acute Coronary Syndrome
hsa-mir-155	Adenocarcinoma
hsa-mir-155	Adrenocortical Carcinoma
hsa-mir-155	Arthritis, Rheumatoid
hsa-mir-155	Asthma
hsa-mir-155	Atherosclerosis
hsa-mir-155	Atrial Fibrillation
hsa-mir-155	Behcet Syndrome
hsa-mir-155	Breast Neoplasms
hsa-mir-155	Burkitt Lymphoma
hsa-mir-155	Carcinoma
hsa-mir-155	Carcinoma, Hepatocellular
hsa-mir-155	Carcinoma, Neuroendocrine
hsa-mir-155	Carcinoma, Non-Small-Cell Lung
hsa-mir-155	Carcinoma, Renal Cell
hsa-mir-155	Carcinoma, Squamous Cell
hsa-mir-155	Cardiomyopathy, Dilated
hsa-mir-155	Cerebral Hemorrhage
hsa-mir-155	Colitis
hsa-mir-155	Colitis, Ulcerative
hsa-mir-155	Colonic Neoplasms
hsa-mir-155	Colorectal Neoplasms
hsa-mir-155	Colorectal Neoplasms, Hereditary Nonpolyposis
hsa-mir-155	Cystic Fibrosis
hsa-mir-155	Demyelinating Diseases
hsa-mir-155	Diabetes Complications
hsa-mir-155	Diabetes Mellitus
hsa-mir-155	Down Syndrome
hsa-mir-155	Encephalomyelitis, Autoimmune, Experimental
hsa-mir-155	Endometrial Neoplasms
hsa-mir-155	Esophageal Neoplasms
hsa-mir-155	Gastritis, Atrophic
hsa-mir-155	Glioblastoma
hsa-mir-155	Glomerulonephritis, IGA
hsa-mir-155	Graft vs Host Disease
hsa-mir-155	Head and Neck Neoplasms
hsa-mir-155	Heart Failure
hsa-mir-155	Hepatitis C
hsa-mir-155	Hodgkin Disease
hsa-mir-155	Hypertension
hsa-mir-155	Hypertrophy
hsa-mir-155	Inflammation
hsa-mir-155	Inflammatory Bowel Diseases
hsa-mir-155	Ischemia
hsa-mir-155	Kidney Diseases
hsa-mir-155	Laryngeal Neoplasms
hsa-mir-155	Leukemia, B-Cell
hsa-mir-155	Leukemia, Lymphocytic, Chronic, B-Cell
hsa-mir-155	Leukemia, Myelogenous, Chronic, BCR-ABL Positive
hsa-mir-155	Leukemia, Myeloid, Acute
hsa-mir-155	Leukemia-Lymphoma, Adult T-Cell
hsa-mir-155	Lichen Planus, Oral
hsa-mir-155	Liposarcoma
hsa-mir-155	Lung Neoplasms
hsa-mir-155	Lupus Erythematosus, Systemic
hsa-mir-155	Lymphoma
hsa-mir-155	Lymphoma, B-Cell
hsa-mir-155	Lymphoma, Extranodal NK-T-Cell
hsa-mir-155	Lymphoma, Large B-Cell, Diffuse
hsa-mir-155	Lymphoma, Large-Cell, Anaplastic
hsa-mir-155	Lymphoma, Non-Hodgkin
hsa-mir-155	Melanoma
hsa-mir-155	Multiple Sclerosis
hsa-mir-155	Muscular Disorders, Atrophic
hsa-mir-155	Mycosis Fungoides
hsa-mir-155	Myelodysplastic Syndromes
hsa-mir-155	Myeloproliferative Disorders
hsa-mir-155	Myocardial Infarction
hsa-mir-155	Nasopharyngeal Neoplasms
hsa-mir-155	Osteoarthritis
hsa-mir-155	Ovarian Neoplasms
hsa-mir-155	Pancreatic Neoplasms
hsa-mir-155	Periodontal Diseases
hsa-mir-155	Polycythemia Vera
hsa-mir-155	Pre-Eclampsia
hsa-mir-155	Renal Insufficiency
hsa-mir-155	Stomach Diseases
hsa-mir-155	Stomach Neoplasms
hsa-mir-155	Stroke
hsa-mir-155	Thyroid Neoplasms
hsa-mir-155	Tuberculosis, Pulmonary
hsa-mir-155	Urinary Bladder Neoplasms
hsa-mir-155	Uterine Cervical Neoplasms
hsa-mir-155	Waldenstrom Macroglobulinemia
hsa-mir-15a	ACTH-Secreting Pituitary Adenoma
hsa-mir-15a	Arthritis
hsa-mir-15a	Arthritis, Psoriatic
hsa-mir-15a	Arthritis, Rheumatoid
hsa-mir-15a	Breast Neoplasms
hsa-mir-15a	Carcinoma, Hepatocellular
hsa-mir-15a	Carcinoma, Non-Small-Cell Lung
hsa-mir-15a	Carcinoma, Squamous Cell
hsa-mir-15a	Colonic Neoplasms
hsa-mir-15a	Diabetes Mellitus, Type 2
hsa-mir-15a	Esophageal Neoplasms
hsa-mir-15a	Glioblastoma
hsa-mir-15a	Head and Neck Neoplasms
hsa-mir-15a	Hepatitis B
hsa-mir-15a	Ischemia
hsa-mir-15a	Kidney Neoplasms
hsa-mir-15a	Leukemia
hsa-mir-15a	Leukemia, B-Cell
hsa-mir-15a	Leukemia, Lymphocytic, Chronic, B-Cell
hsa-mir-15a	Leukemia, Myeloid, Acute
hsa-mir-15a	Liver Diseases
hsa-mir-15a	Lymphoma
hsa-mir-15a	Lymphoma, B-Cell
hsa-mir-15a	Lymphoma, Mantle-Cell
hsa-mir-15a	Melanoma
hsa-mir-15a	Multiple Myeloma
hsa-mir-15a	Multiple Sclerosis
hsa-mir-15a	Myelodysplastic Syndromes
hsa-mir-15a	Myocardial Ischemia
hsa-mir-15a	Neuroblastoma
hsa-mir-15a	Odontogenic Tumors
hsa-mir-15a	Osteosarcoma
hsa-mir-15a	Pancreatic Neoplasms
hsa-mir-15a	Pituitary Neoplasms
hsa-mir-15a	Polycystic Kidney Diseases
hsa-mir-15a	Prostatic Neoplasms
hsa-mir-15a	Reperfusion Injury
hsa-mir-15a	Sepsis
hsa-mir-15a	Urinary Bladder Neoplasms
hsa-mir-15b	Adrenocortical Carcinoma
hsa-mir-15b	Anus Neoplasms
hsa-mir-15b	Astrocytoma
hsa-mir-15b	Barrett Esophagus
hsa-mir-15b	Carcinoma, Hepatocellular
hsa-mir-15b	Carcinoma, Non-Small-Cell Lung
hsa-mir-15b	Fatty Liver
hsa-mir-15b	Glioma
hsa-mir-15b	Heart Failure
hsa-mir-15b	Hepatitis, Chronic
hsa-mir-15b	Kidney Failure, Chronic
hsa-mir-15b	Leukemia, Lymphocytic, Chronic, B-Cell
hsa-mir-15b	Leukemia, Myeloid, Acute
hsa-mir-15b	Liver Failure
hsa-mir-15b	Melanoma
hsa-mir-15b	Myocardial Ischemia
hsa-mir-15b	Pancreatic Neoplasms
hsa-mir-15b	Pituitary Neoplasms
hsa-mir-15b	Prostatic Neoplasms
hsa-mir-15b	Reperfusion Injury
hsa-mir-15b	Spinal Cord Injuries
hsa-mir-15b	Tongue Neoplasms
hsa-mir-15b	Urinary Bladder Neoplasms
hsa-mir-15b	Uterine Cervical Neoplasms
hsa-mir-16	ACTH-Secreting Pituitary Adenoma
hsa-mir-16	Acute Lung Injury
hsa-mir-16	Adenocarcinoma
hsa-mir-16	Adrenocortical Carcinoma
hsa-mir-16	Amyloidosis
hsa-mir-16	Arthritis, Rheumatoid
hsa-mir-16	Autoimmune Diseases
hsa-mir-16	Breast Neoplasms
hsa-mir-16	Carcinoma
hsa-mir-16	Carcinoma, Hepatocellular
hsa-mir-16	Carcinoma, Non-Small-Cell Lung
hsa-mir-16	Carcinoma, Renal Cell
hsa-mir-16	Carcinoma, Squamous Cell
hsa-mir-16	Colonic Neoplasms
hsa-mir-16	Colorectal Neoplasms
hsa-mir-16	Crohn Disease
hsa-mir-16	Fatty Liver, Alcoholic
hsa-mir-16	Glioblastoma
hsa-mir-16	Glioma
hsa-mir-16	Heart Failure
hsa-mir-16	Hepatitis C
hsa-mir-16	Hodgkin Disease
hsa-mir-16	Laryngeal Neoplasms
hsa-mir-16	Leukemia
hsa-mir-16	Leukemia, B-Cell
hsa-mir-16	Leukemia, Lymphocytic, Chronic, B-Cell
hsa-mir-16	Leukemia-Lymphoma, Adult T-Cell
hsa-mir-16	Liver Failure
hsa-mir-16	Lymphoma
hsa-mir-16	Lymphoma, B-Cell
hsa-mir-16	Lymphoma, Mantle-Cell
hsa-mir-16	Lymphoproliferative Disorders
hsa-mir-16	Melanoma
hsa-mir-16	Multiple Myeloma
hsa-mir-16	Multiple Sclerosis
hsa-mir-16	Myelodysplastic Syndromes
hsa-mir-16	Odontogenic Tumors
hsa-mir-16	Osteosarcoma
hsa-mir-16	Ovarian Neoplasms
hsa-mir-16	Pancreatic Neoplasms
hsa-mir-16	Parkinson Disease
hsa-mir-16	Pituitary Neoplasms
hsa-mir-16	Polycythemia Vera
hsa-mir-16	Prostatic Neoplasms
hsa-mir-16	Rectal Neoplasms
hsa-mir-16	Sepsis
hsa-mir-16	Spinal Cord Injuries
hsa-mir-16	Stomach Neoplasms
hsa-mir-16	Uterine Cervical Neoplasms
hsa-mir-17	Adenocarcinoma
hsa-mir-17	Adenoviridae Infections
hsa-mir-17	Adrenocortical Carcinoma
hsa-mir-17	Alzheimer Disease
hsa-mir-17	Atherosclerosis
hsa-mir-17	Azoospermia
hsa-mir-17	Breast Neoplasms
hsa-mir-17	Burkitt Lymphoma
hsa-mir-17	Carcinoma, Basal Cell
hsa-mir-17	Carcinoma, Hepatocellular
hsa-mir-17	Carcinoma, Non-Small-Cell Lung
hsa-mir-17	Colonic Neoplasms
hsa-mir-17	Colorectal Neoplasms
hsa-mir-17	Endometriosis
hsa-mir-17	Ependymoma
hsa-mir-17	Glioblastoma
hsa-mir-17	Glioma
hsa-mir-17	Heart Failure
hsa-mir-17	Hemangiosarcoma
hsa-mir-17	Hematologic Neoplasms
hsa-mir-17	Hodgkin Disease
hsa-mir-17	Hypertension
hsa-mir-17	Leukemia
hsa-mir-17	Leukemia, B-Cell
hsa-mir-17	Leukemia, Lymphocytic, Chronic, B-Cell
hsa-mir-17	Leukemia, Myeloid
hsa-mir-17	Leukemia, Myeloid, Acute
hsa-mir-17	Leukemia-Lymphoma, Adult T-Cell
hsa-mir-17	Lung Neoplasms
hsa-mir-17	Lupus Erythematosus, Systemic
hsa-mir-17	Lymphoma
hsa-mir-17	Lymphoma, B-Cell
hsa-mir-17	Lymphoma, Large-Cell, Anaplastic
hsa-mir-17	Lymphoma, Mantle-Cell
hsa-mir-17	Lymphoma, T-Cell
hsa-mir-17	Medulloblastoma
hsa-mir-17	Melanoma
hsa-mir-17	Mesothelioma
hsa-mir-17	Multiple Myeloma
hsa-mir-17	Multiple Sclerosis
hsa-mir-17	Musculoskeletal Abnormalities
hsa-mir-17	Myelodysplastic Syndromes
hsa-mir-17	Myeloproliferative Disorders
hsa-mir-17	Nasopharyngeal Neoplasms
hsa-mir-17	Neuroblastoma
hsa-mir-17	Obesity
hsa-mir-17	Osteosarcoma
hsa-mir-17	Ovarian Neoplasms
hsa-mir-17	Pancreatic Neoplasms
hsa-mir-17	Periodontitis
hsa-mir-17	Polycystic Kidney Diseases
hsa-mir-17	Pre-Eclampsia
hsa-mir-17	Precursor Cell Lymphoblastic Leukemia-Lymphoma
hsa-mir-17	Prostatic Neoplasms
hsa-mir-17	Retinoblastoma
hsa-mir-17	Stomach Neoplasms
hsa-mir-17	Toxoplasmosis
hsa-mir-17	Urinary Bladder Neoplasms
hsa-mir-17	Uterine Cervical Neoplasms
hsa-mir-17	Vascular Diseases
hsa-mir-181	Breast Neoplasms
hsa-mir-181a	Breast Neoplasms
hsa-mir-181a	Carcinoma, Hepatocellular
hsa-mir-181a	Carcinoma, Non-Small-Cell Lung
hsa-mir-181a	Carcinoma, Squamous Cell
hsa-mir-181a	Cocaine-Related Disorders
hsa-mir-181a	Colorectal Neoplasms
hsa-mir-181a	Coronary Artery Disease
hsa-mir-181a	Glioblastoma
hsa-mir-181a	Glioma
hsa-mir-181a	Head and Neck Neoplasms
hsa-mir-181a	Heart Failure
hsa-mir-181a	Hepatitis B
hsa-mir-181a	Infertility, Male
hsa-mir-181a	Inflammation
hsa-mir-181a	Ischemia
hsa-mir-181a	Leukemia
hsa-mir-181a	Leukemia, Lymphocytic, Chronic, B-Cell
hsa-mir-181a	Leukemia, Myelogenous, Chronic, BCR-ABL Positive
hsa-mir-181a	Leukemia, Myeloid, Acute
hsa-mir-181a	Leukemia, Promyelocytic, Acute
hsa-mir-181a	Lung Neoplasms
hsa-mir-181a	Lupus Erythematosus, Systemic
hsa-mir-181a	Lymphoma
hsa-mir-181a	Lymphoma, B-Cell
hsa-mir-181a	Lymphoma, T-Cell
hsa-mir-181a	Melanoma
hsa-mir-181a	Multiple Myeloma
hsa-mir-181a	Myelodysplastic Syndromes
hsa-mir-181a	Neoplasms, Squamous Cell
hsa-mir-181a	Osteoarthritis
hsa-mir-181a	Osteosarcoma
hsa-mir-181a	Pre-Eclampsia
hsa-mir-181a	Precursor Cell Lymphoblastic Leukemia-Lymphoma
hsa-mir-181a	Stomach Neoplasms
hsa-mir-181a	Stroke
hsa-mir-181a	Thyroid Neoplasms
hsa-mir-181a	Uterine Cervical Neoplasms
hsa-mir-181b	Adenocarcinoma
hsa-mir-181b	Adenoviridae Infections
hsa-mir-181b	Astrocytoma
hsa-mir-181b	Breast Neoplasms
hsa-mir-181b	Carcinoma, Hepatocellular
hsa-mir-181b	Carcinoma, Squamous Cell
hsa-mir-181b	Cardiomyopathy, Hypertrophic
hsa-mir-181b	Colorectal Neoplasms
hsa-mir-181b	Glioblastoma
hsa-mir-181b	Glioma
hsa-mir-181b	Head and Neck Neoplasms
hsa-mir-181b	Hepatitis B
hsa-mir-181b	Inflammation
hsa-mir-181b	Leukemia, Lymphocytic, Chronic, B-Cell
hsa-mir-181b	Leukemia, Myeloid, Acute
hsa-mir-181b	Leukemia, Promyelocytic, Acute
hsa-mir-181b	Liver Cirrhosis
hsa-mir-181b	Lung Neoplasms
hsa-mir-181b	Medulloblastoma
hsa-mir-181b	Myelodysplastic Syndromes
hsa-mir-181b	Neoplasms, Squamous Cell
hsa-mir-181b	Osteosarcoma
hsa-mir-181b	Pancreatic Neoplasms
hsa-mir-181b	Periodontitis
hsa-mir-181b	Precursor Cell Lymphoblastic Leukemia-Lymphoma
hsa-mir-181b	Prostatic Neoplasms
hsa-mir-181b	Retinoblastoma
hsa-mir-181b	Stomach Neoplasms
hsa-mir-181b	Tuberculosis, Pulmonary
hsa-mir-181b	Urinary Bladder Neoplasms
hsa-mir-181c	Alzheimer Disease
hsa-mir-181c	Carcinoma, Basal Cell
hsa-mir-181c	Carcinoma, Hepatocellular
hsa-mir-181c	Fanconi Anemia
hsa-mir-181c	Glioblastoma
hsa-mir-181c	Leukemia, Lymphocytic, Chronic, B-Cell
hsa-mir-181c	Leukemia, Myeloid, Acute
hsa-mir-181c	Lung Neoplasms
hsa-mir-181c	Myelodysplastic Syndromes
hsa-mir-181c	Neoplasms, Squamous Cell
hsa-mir-181c	Osteosarcoma
hsa-mir-181c	Precursor Cell Lymphoblastic Leukemia-Lymphoma
hsa-mir-181c	Stomach Neoplasms
hsa-mir-181d	Carcinoma, Basal Cell
hsa-mir-181d	Carcinoma, Hepatocellular
hsa-mir-181d	Carcinoma, Squamous Cell
hsa-mir-181d	Glioblastoma
hsa-mir-181d	Glioma
hsa-mir-181d	Head and Neck Neoplasms
hsa-mir-181d	Leukemia, Myeloid, Acute
hsa-mir-181d	Leukemia, Promyelocytic, Acute
hsa-mir-181d	Myelodysplastic Syndromes
hsa-mir-181d	Neoplasms, Squamous Cell
hsa-mir-181d	Ovarian Neoplasms
hsa-mir-182	Adenocarcinoma
hsa-mir-182	Breast Neoplasms
hsa-mir-182	Carcinoma
hsa-mir-182	Carcinoma, Basal Cell
hsa-mir-182	Carcinoma, Ehrlich Tumor
hsa-mir-182	Carcinoma, Hepatocellular
hsa-mir-182	Carcinoma, Non-Small-Cell Lung
hsa-mir-182	Carcinoma, Squamous Cell
hsa-mir-182	Colorectal Neoplasms
hsa-mir-182	Endometrial Neoplasms
hsa-mir-182	Fatty Liver
hsa-mir-182	Glioma
hsa-mir-182	Heart Failure
hsa-mir-182	Hepatitis, Chronic
hsa-mir-182	Hodgkin Disease
hsa-mir-182	Leukemia, Biphenotypic, Acute
hsa-mir-182	Lung Neoplasms
hsa-mir-182	Medulloblastoma
hsa-mir-182	Melanoma
hsa-mir-182	Mesothelioma
hsa-mir-182	Ovarian Neoplasms
hsa-mir-182	Pain
hsa-mir-182	Pancreatic Neoplasms
hsa-mir-182	Pre-Eclampsia
hsa-mir-182	Precursor Cell Lymphoblastic Leukemia-Lymphoma
hsa-mir-182	Prostatic Neoplasms
hsa-mir-182	Retinal Degeneration
hsa-mir-182	Sepsis
hsa-mir-182	Stomach Neoplasms
hsa-mir-182	Urinary Bladder Neoplasms
hsa-mir-182	Uterine Cervical Neoplasms
hsa-mir-1827	Carcinoma, Small Cell
hsa-mir-183	Adenocarcinoma
hsa-mir-183	Breast Neoplasms
hsa-mir-183	Carcinoma
hsa-mir-183	Carcinoma, Basal Cell
hsa-mir-183	Carcinoma, Ehrlich Tumor
hsa-mir-183	Carcinoma, Hepatocellular
hsa-mir-183	Carcinoma, Non-Small-Cell Lung
hsa-mir-183	Colorectal Neoplasms
hsa-mir-183	Endometrial Neoplasms
hsa-mir-183	Esophageal Neoplasms
hsa-mir-183	Fatty Liver
hsa-mir-183	Glioblastoma
hsa-mir-183	Glioma
hsa-mir-183	Hodgkin Disease
hsa-mir-183	Lung Neoplasms
hsa-mir-183	Medulloblastoma
hsa-mir-183	Melanoma
hsa-mir-183	Osteosarcoma
hsa-mir-183	Ovarian Neoplasms
hsa-mir-183	Pain
hsa-mir-183	Pancreatic Neoplasms
hsa-mir-183	Pheochromocytoma
hsa-mir-183	Prostatic Neoplasms
hsa-mir-183	Retinal Degeneration
hsa-mir-183	Stomach Neoplasms
hsa-mir-183	Thyroid Neoplasms
hsa-mir-183	Urinary Bladder Neoplasms
hsa-mir-184	Carcinoma
hsa-mir-184	Carcinoma, Renal Cell
hsa-mir-184	Carcinoma, Squamous Cell
hsa-mir-184	Eye Abnormalities
hsa-mir-184	Glioblastoma
hsa-mir-184	Keratoconus
hsa-mir-184	Lupus Vulgaris
hsa-mir-184	Lymphoma
hsa-mir-184	Retinal Neovascularization
hsa-mir-184	Stomach Neoplasms
hsa-mir-184	Tongue Neoplasms
hsa-mir-184	Waldenstrom Macroglobulinemia
hsa-mir-185	Carcinoma, Squamous Cell
hsa-mir-185	Colorectal Neoplasms
hsa-mir-185	Glioma
hsa-mir-185	Lung Neoplasms
hsa-mir-185	Lupus Vulgaris
hsa-mir-185	Ovarian Neoplasms
hsa-mir-185	Prostatic Neoplasms
hsa-mir-185	Stomach Neoplasms
hsa-mir-186	Carcinoma, Non-Small-Cell Lung
hsa-mir-186	Colorectal Neoplasms
hsa-mir-186	Endometrial Neoplasms
hsa-mir-186	Heart Failure
hsa-mir-186	Lung Neoplasms
hsa-mir-186	Medulloblastoma
hsa-mir-186	Melanoma
hsa-mir-186	Myocardial Infarction
hsa-mir-186	Pancreatic Neoplasms
hsa-mir-186	Stomach Neoplasms
hsa-mir-187	Breast Neoplasms
hsa-mir-187	Carcinoma, Hepatocellular
hsa-mir-187	Leukemia, Lymphocytic, Chronic, B-Cell
hsa-mir-187	Ovarian Neoplasms
hsa-mir-187	Reperfusion Injury
hsa-mir-187	Rhinitis, Allergic, Perennial
hsa-mir-187	Stomach Neoplasms
hsa-mir-188	Rectal Neoplasms
hsa-mir-188	Salivary Gland Neoplasms
hsa-mir-189	Tourette Syndrome
hsa-mir-18a	Adenoviridae Infections
hsa-mir-18a	Arthritis, Rheumatoid
hsa-mir-18a	Azoospermia
hsa-mir-18a	Breast Neoplasms
hsa-mir-18a	Burkitt Lymphoma
hsa-mir-18a	Carcinoma, Basal Cell
hsa-mir-18a	Carcinoma, Hepatocellular
hsa-mir-18a	Carcinoma, Squamous Cell
hsa-mir-18a	Colonic Neoplasms
hsa-mir-18a	Colorectal Neoplasms
hsa-mir-18a	Glioblastoma
hsa-mir-18a	Glioma
hsa-mir-18a	Head and Neck Neoplasms
hsa-mir-18a	Heart Failure
hsa-mir-18a	Hemangiosarcoma
hsa-mir-18a	Hematologic Neoplasms
hsa-mir-18a	Hepatitis B
hsa-mir-18a	Hodgkin Disease
hsa-mir-18a	Leukemia
hsa-mir-18a	Leukemia, B-Cell
hsa-mir-18a	Leukemia, Lymphocytic, Chronic, B-Cell
hsa-mir-18a	Leukemia, Myeloid
hsa-mir-18a	Leukemia, Myeloid, Acute
hsa-mir-18a	Leukemia-Lymphoma, Adult T-Cell
hsa-mir-18a	Lung Neoplasms
hsa-mir-18a	Lymphoma
hsa-mir-18a	Lymphoma, B-Cell
hsa-mir-18a	Lymphoma, Large-Cell, Anaplastic
hsa-mir-18a	Lymphoma, Mantle-Cell
hsa-mir-18a	Lymphoma, T-Cell
hsa-mir-18a	Medulloblastoma
hsa-mir-18a	Melanoma
hsa-mir-18a	Mesothelioma
hsa-mir-18a	Multiple Myeloma
hsa-mir-18a	Musculoskeletal Abnormalities
hsa-mir-18a	Nasopharyngeal Neoplasms
hsa-mir-18a	Neuroblastoma
hsa-mir-18a	Obesity
hsa-mir-18a	Osteosarcoma
hsa-mir-18a	Ovarian Neoplasms
hsa-mir-18a	Pancreatic Neoplasms
hsa-mir-18a	Polycystic Kidney Diseases
hsa-mir-18a	Retinoblastoma
hsa-mir-18a	Stomach Neoplasms
hsa-mir-18a	Toxoplasmosis
hsa-mir-18a	Urinary Bladder Neoplasms
hsa-mir-18a	Vascular Diseases
hsa-mir-18b	Adenoviridae Infections
hsa-mir-18b	Breast Neoplasms
hsa-mir-18b	Carcinoma, Basal Cell
hsa-mir-18b	Carcinoma, Hepatocellular
hsa-mir-18b	Carcinoma, Squamous Cell
hsa-mir-18b	Colorectal Neoplasms
hsa-mir-18b	Endometrial Neoplasms
hsa-mir-18b	Gastrointestinal Neoplasms
hsa-mir-18b	Glioma
hsa-mir-18b	Head and Neck Neoplasms
hsa-mir-18b	Heart Failure
hsa-mir-18b	Hepatitis B
hsa-mir-18b	Lung Neoplasms
hsa-mir-18b	Lymphoma
hsa-mir-18b	Melanoma
hsa-mir-18b	Nasopharyngeal Neoplasms
hsa-mir-18b	Stomach Neoplasms
hsa-mir-18b	Toxoplasmosis
hsa-mir-1909	Rectal Neoplasms
hsa-mir-190a	Carcinoma, Hepatocellular
hsa-mir-190a	Colorectal Neoplasms
hsa-mir-190a	Meningioma
hsa-mir-190a	Neuroblastoma
hsa-mir-190a	Pancreatic Neoplasms
hsa-mir-190b	Neuroblastoma
hsa-mir-191	Adenocarcinoma
hsa-mir-191	Adenoviridae Infections
hsa-mir-191	Breast Neoplasms
hsa-mir-191	Carcinoma, Hepatocellular
hsa-mir-191	Colonic Neoplasms
hsa-mir-191	Crohn Disease
hsa-mir-191	Diabetes Mellitus, Type 2
hsa-mir-191	Lung Neoplasms
hsa-mir-191	Melanoma
hsa-mir-191	Ovarian Neoplasms
hsa-mir-191	Pancreatic Neoplasms
hsa-mir-191	Prostatic Neoplasms
hsa-mir-191	Stomach Neoplasms
hsa-mir-191	Thyroid Neoplasms
hsa-mir-1915	Breast Neoplasms
hsa-mir-1915	Colorectal Neoplasms
hsa-mir-192	Adenocarcinoma
hsa-mir-192	Adrenocortical Carcinoma
hsa-mir-192	Barrett Esophagus
hsa-mir-192	Carcinoma
hsa-mir-192	Carcinoma, Hepatocellular
hsa-mir-192	Colonic Neoplasms
hsa-mir-192	Diabetic Nephropathies
hsa-mir-192	Drug-Induced Liver Injury
hsa-mir-192	Esophageal Neoplasms
hsa-mir-192	Fibrosis
hsa-mir-192	Heart Failure
hsa-mir-192	Kidney Neoplasms
hsa-mir-192	Lung Neoplasms
hsa-mir-192	Lupus Erythematosus, Systemic
hsa-mir-192	Multiple Myeloma
[truncated: 3,100 more rows]
