# Supplementary material for: Inferring microRNA-disease association by hybrid recommendation algorithm and unbalanced bi-random walk on heterogeneous network
Source: Sci Rep. 2019 Feb 21;9:2474. doi: 10.1038/s41598-019-39226-x (PMC6385311; doi:10.1038/s41598-019-39226-x)
Supplement: Supplementary file 3 — Additional file 3 [file 41598_2019_39226_MOESM3_ESM.xlsx]

## Sheet: disease similarity
1	0.090913	0	0	0	0	0.182547	0.427201	0	0.23156	0.204057	0.266258	0	0	0.12161	0	0.0621415	0	0	0	0	0.0593003	0	0	0	0	0	0	0	0	0	0.134537	0	0	0	0	0	0	0	0	0.106605	0.152861	0.132229	0.240966	0.133323	0.0556673	0	0.224516	0.162109	0.168949
0.090913	1	0	0.633031	0	0	0	0	0.0628057	0	0	0	0	0	0.267965	0	0.0659825	0	0	0	0.0736507	0	0	0	0	0	0	0	0	0.0566538	0.0446866	0	0	0	0	0.0998832	0	0	0	0	0	0.161842	0.143243	0.159749	0	0.0651574	0	0	0	0
0	0	1	0	0	0	0	0	0	0	0	0	0.0603235	0	0	0	0	0	0	0	0	0	0	0	0	0	0	0	0	0	0	0	0	0	0	0	0	0	0	0	0	0	0	0	0	0	0	0	0	0
0	0.633031	0	1	0	0	0	0	0.0813952	0	0	0	0	0	0	0	0	0	0	0	0.0784061	0	0	0	0	0	0	0	0	0.0594555	0.0469179	0	0	0	0	0.106677	0	0	0	0	0	0	0	0	0	0.0774909	0	0	0	0
0	0	0	0	1	0	0	0	0	0	0	0	0.0782817	0.0472612	0	0	0	0	0.745466	0.120033	0	0	0.116316	0.116316	0.160689	0.148365	0.244276	0	0	0	0	0	0.126574	0.193253	0.0593559	0	0	0	0.0926199	0	0	0	0.142394	0	0	0	0	0	0	0
0	0	0	0	0	1	0	0	0	0	0	0	0	0	0	0	0	0	0	0	0	0	0	0	0	0	0	0	0	0	0.184549	0	0	0	0	0	0	0	0	0	0	0	0	0	0	0	0	0	0	0
0.182547	0	0	0	0	0	1	0.436664	0	0.0437746	0.0374421	0.460311	0	0	0	0	0	0	0	0	0	0.0291096	0	0	0	0	0	0	0	0	0	0.213923	0	0	0	0	0	0	0	0	0.0633382	0	0	0.0541758	0.0769411	0.0749066	0	0.792413	0.491676	0.443954
0.427201	0	0	0	0	0	0.436664	1	0	0.0516484	0.0451923	0.19451	0	0	0	0	0	0	0	0	0	0.0355141	0	0	0	0	0	0	0	0	0	0.268704	0	0	0	0	0	0	0	0	0.0740436	0	0	0.0638818	0.088402	0.0895086	0	0.5451	0.339914	0.204322
0	0.0628057	0	0.0813952	0	0	0	0	1	0	0	0	0	0	0	0	0	0	0	0	0	0	0	0	0	0	0	0	0	0	0	0	0	0	0	0	0	0	0	0	0	0	0	0	0	0.157695	0	0	0	0
0.23156	0	0	0	0	0	0.0437746	0.0516484	0	1	0.865216	0.741306	0	0	0	0	0	0	0	0	0	0.0672858	0	0	0	0	0	0	0	0	0	0.0308572	0	0	0	0	0	0	0	0	0.126886	0	0	0.108405	0.157394	0.0264367	0	0.0522329	0.0376095	0.0905323
0.204057	0	0	0	0	0	0.0374421	0.0451923	0	0.865216	1	0.626826	0	0	0	0	0	0	0	0	0	0.0573734	0	0	0	0	0	0	0	0	0	0.0265191	0	0	0	0	0	0	0	0	0.112633	0	0	0.0939798	0.144707	0.0241333	0	0.0456218	0.0325928	0.0821984
0.266258	0	0	0	0	0	0.460311	0.19451	0	0.741306	0.626826	1	0	0	0	0	0	0	0	0	0	0.0506221	0	0	0	0	0	0	0	0	0	0.112609	0	0	0	0	0	0	0	0	0.0944478	0	0	0.0792367	0.121152	0.0490827	0	0.360204	0.247672	0.298683
0	0	0.0603235	0	0.0782817	0	0	0	0	0	0	0	1	0.0523911	0	0	0	0	0.0810268	0.135335	0	0	0	0	0	0	0.0609279	0	0	0	0	0	0	0.0470467	0.0663479	0	0.0595335	0	0	0	0	0	0	0	0	0	0	0	0	0
0	0	0	0	0.0472612	0	0	0	0	0	0	0	0.0523911	1	0	0	0	0	0.049624	0.0762622	0	0	0	0	0	0	0.0849232	0	0.0790727	0.0506479	0	0	0	0.0692747	0.289007	0	0	0	0.0905404	0	0	0	0	0	0.147418	0	0	0	0	0.0854568
0.12161	0.267965	0	0	0	0	0	0	0	0	0	0	0	0	1	0	0.179857	0	0	0	0	0	0	0	0	0	0	0	0	0	0	0	0	0	0	0	0	0	0	0	0	0.226484	0.210533	0.220642	0	0	0	0	0	0
0	0	0	0	0	0	0	0	0	0	0	0	0	0	0	1	0.279038	0	0	0	0	0	0	0	0	0	0	0	0	0	0	0	0	0	0	0	0	0	0	0	0	0	0	0	0	0	0	0	0	0
0.0621415	0.0659825	0	0	0	0	0	0	0	0	0	0	0	0	0.179857	0.279038	1	0	0	0	0	0	0	0	0	0	0	0	0	0	0	0	0	0	0	0	0	0	0	0	0	0.100492	0.0948899	0.0985947	0	0	0	0	0	0
0	0	0	0	0	0	0	0	0	0	0	0	0	0	0	0	0	1	0	0	0	0	0	0	0	0	0	0	0	0	0	0	0	0	0	0	0	0	0	0.0418066	0	0	0	0	0	0.0349523	0	0	0	0
0	0	0	0	0.745466	0	0	0	0	0	0	0	0.0810268	0.049624	0	0	0	0	1	0.125797	0	0	0.106186	0.106186	0.152498	0.140343	0.242354	0	0	0	0	0	0.116267	0.186871	0.0628569	0	0	0	0.0854464	0	0	0	0.134309	0	0	0	0	0	0	0
0	0	0	0	0.120033	0	0	0	0	0	0	0	0.135335	0.0762622	0	0	0	0	0.125797	1	0	0	0	0	0	0	0.0988878	0	0	0	0	0	0	0.0752016	0.109139	0	0	0	0	0	0	0	0	0	0	0	0	0	0	0
0	0.0736507	0	0.0784061	0	0	0	0	0	0	0	0	0	0	0	0	0	0	0	0	1	0	0	0	0	0	0	0	0	0.276234	0.0853308	0	0	0	0	0.655512	0	0	0	0	0	0	0	0	0	0.0577119	0	0	0	0
0.0593003	0	0	0	0	0	0.0291096	0.0355141	0	0.0672858	0.0573734	0.0506221	0	0	0	0	0	0	0	0	0	1	0	0	0	0	0	0	0	0	0	0.0210525	0	0	0	0	0	0.115073	0	0.0488971	0.24781	0	0	0.0750297	0.119378	0.0205344	0	0.0357894	0.0259043	0.0690226
0	0	0	0	0.116316	0	0	0	0	0	0	0	0	0	0	0	0	0	0.106186	0	0	0	1	0.656499	0.0667505	0.0607349	0.0799396	0	0	0	0	0	0.135983	0.0618811	0	0	0	0	0.0936582	0	0	0	0.157199	0	0	0	0	0	0	0
0	0	0	0	0.116316	0	0	0	0	0	0	0	0	0	0	0	0	0	0.106186	0	0	0	0.656499	1	0.0667505	0.0607349	0.0799396	0	0	0	0	0	0.135983	0.0618811	0	0	0	0	0.0936582	0	0	0	0.157199	0	0	0	0	0	0	0
0	0	0	0	0.160689	0	0	0	0	0	0	0	0	0	0	0	0	0	0.152498	0	0	0	0.0667505	0.0667505	1	0.462182	0.291717	0	0	0	0	0	0.0763446	0.223334	0	0	0	0	0.046265	0	0	0	0.086249	0	0	0	0	0	0	0
0	0	0	0	0.148365	0	0	0	0	0	0	0	0	0	0	0	0	0	0.140343	0	0	0	0.0607349	0.0607349	0.462182	1	0.258415	0	0	0	0	0	0.0686426	0.200641	0	0	0	0	0.0434704	0	0	0	0.0771985	0	0	0	0	0	0	0
0	0	0	0	0.244276	0	0	0	0	0	0	0	0.0609279	0.0849232	0	0	0	0	0.242354	0.0988878	0	0	0.0799396	0.0799396	0.291717	0.258415	1	0	0	0	0	0	0.0918316	0.77872	0.122389	0	0	0	0.0539418	0	0	0	0.102109	0	0	0	0	0	0	0
0	0	0	0	0	0	0	0	0	0	0	0	0	0	0	0	0	0	0	0	0	0	0	0	0	0	0	1	0.368934	0.4916	0	0	0	0	0	0	0	0	0	0	0	0	0	0	0	0	0	0	0	0
0	0	0	0	0	0	0	0	0	0	0	0	0	0.0790727	0	0	0	0	0	0	0	0	0	0	0	0	0	0.368934	1	0.271537	0	0	0	0	0	0	0	0	0.0693996	0	0	0	0	0	0.0963399	0	0	0	0	0.0636822
0	0.0566538	0	0.0594555	0	0	0	0	0	0	0	0	0	0.0506479	0	0	0	0	0	0	0.276234	0	0	0	0	0	0	0.4916	0.271537	1	0.0625594	0	0	0	0	0.371673	0	0	0.0387287	0	0	0	0	0	0.0603234	0.0458886	0	0	0	0.0377868
0	0.0446866	0	0.0469179	0	0.184549	0	0	0	0	0	0	0	0	0	0	0	0	0	0	0.0853308	0	0	0	0	0	0	0	0	0.0625594	1	0	0	0	0	0.117162	0	0	0	0	0	0	0	0	0	0.0348924	0	0	0	0
0.134537	0	0	0	0	0	0.213923	0.268704	0	0.0308572	0.0265191	0.112609	0	0	0	0	0	0	0	0	0	0.0210525	0	0	0	0	0	0	0	0	0	1	0	0	0	0	0	0	0	0	0.042338	0	0	0.035574	0.0536807	0.0585135	0	0.271403	0.183418	0.121358
0	0	0	0	0.126574	0	0	0	0	0	0	0	0	0	0	0	0	0	0.116267	0	0	0	0.135983	0.135983	0.0763446	0.0686426	0.0918316	0	0	0	0	0	1	0.0700785	0	0	0	0	0.100236	0	0	0	0.178268	0	0	0	0	0	0	0
0	0	0	0	0.193253	0	0	0	0	0	0	0	0.0470467	0.0692747	0	0	0	0	0.186871	0.0752016	0	0	0.0618811	0.0618811	0.223334	0.200641	0.77872	0	0	0	0	0	0.0700785	1	0.0949084	0	0	0	0.0440307	0	0	0	0.078874	0	0	0	0	0	0	0
0	0	0	0	0.0593559	0	0	0	0	0	0	0	0.0663479	0.289007	0	0	0	0	0.0628569	0.109139	0	0	0	0	0	0	0.122389	0	0	0	0	0	0	0.0949084	1	0	0	0	0	0	0	0	0	0	0	0	0	0	0	0
0	0.0998832	0	0.106677	0	0	0	0	0	0	0	0	0	0	0	0	0	0	0	0	0.655512	0	0	0	0	0	0	0	0	0.371673	0.117162	0	0	0	0	1	0	0	0	0	0	0	0	0	0	0.0800357	0	0	0	0
0	0	0	0	0	0	0	0	0	0	0	0	0.0595335	0	0	0	0	0	0	0	0	0	0	0	0	0	0	0	0	0	0	0	0	0	0	0	1	0	0	0	0	0	0	0	0	0	0	0	0	0
0	0	0	0	0	0	0	0	0	0	0	0	0	0	0	0	0	0	0	0	0	0.115073	0	0	0	0	0	0	0	0	0	0	0	0	0	0	0	1	0	0.290939	0.0962381	0	0	0	0	0	0	0	0	0
0	0	0	0	0.0926199	0	0	0	0	0	0	0	0	0.0905404	0	0	0	0	0.0854464	0	0	0	0.0936582	0.0936582	0.046265	0.0434704	0.0539418	0	0.0693996	0.0387287	0	0	0.100236	0.0440307	0	0	0	0	1	0	0	0	0.112509	0	0.107388	0	0	0	0	0.0731453
0	0	0	0	0	0	0	0	0	0	0	0	0	0	0	0	0	0.0418066	0	0	0	0.0488971	0	0	0	0	0	0	0	0	0	0	0	0	0	0	0	0.290939	0	1	0.248054	0	0	0	0	0	0	0	0	0
0.106605	0	0	0	0	0	0.0633382	0.0740436	0	0.126886	0.112633	0.0944478	0	0	0	0	0	0	0	0	0	0.24781	0	0	0	0	0	0	0	0	0	0.042338	0	0	0	0	0	0.0962381	0	0.248054	1	0	0	0.149354	0.205676	0.0329109	0	0.0752879	0.0520579	0.114582
0.152861	0.161842	0	0	0	0	0	0	0	0	0	0	0	0	0.226484	0	0.100492	0	0	0	0	0	0	0	0	0	0	0	0	0	0	0	0	0	0	0	0	0	0	0	0	1	0.261955	0.26382	0	0	0.169321	0	0	0
0.132229	0.143243	0	0	0.142394	0	0	0	0	0	0	0	0	0	0.210533	0	0.0948899	0	0.134309	0	0	0	0.157199	0.157199	0.086249	0.0771985	0.102109	0	0	0	0	0	0.178268	0.078874	0	0	0	0	0.112509	0	0	0.261955	1	0.252506	0	0	0	0	0	0
0.240966	0.159749	0	0	0	0	0.0541758	0.0638818	0	0.108405	0.0939798	0.0792367	0	0	0.220642	0	0.0985947	0	0	0	0	0.0750297	0	0	0	0	0	0	0	0	0	0.035574	0	0	0	0	0	0	0	0	0.149354	0.26382	0.252506	1	0.18164	0.0284334	0	0.0649421	0.0446876	0.0992259
0.133323	0	0	0	0	0	0.0769411	0.088402	0	0.157394	0.144707	0.121152	0	0.147418	0	0	0	0	0	0	0	0.119378	0	0	0	0	0	0	0.0963399	0.0603234	0	0.0536807	0	0	0	0	0	0	0.107388	0	0.205676	0	0	0.18164	1	0.0406366	0	0.0898092	0.0635826	0.577964
0.0556673	0.0651574	0	0.0774909	0	0	0.0749066	0.0895086	0.157695	0.0264367	0.0241333	0.0490827	0	0	0	0	0	0.0349523	0	0	0.0577119	0.0205344	0	0	0	0	0	0	0	0.0458886	0.0348924	0.0585135	0	0	0	0.0800357	0	0	0	0	0.0329109	0	0	0.0284334	0.0406366	1	0	0.0899636	0.0681768	0.054271
0	0	0	0	0	0	0	0	0	0	0	0	0	0	0	0	0	0	0	0	0	0	0	0	0	0	0	0	0	0	0	0	0	0	0	0	0	0	0	0	0	0.169321	0	0	0	0	1	0	0	0
0.224516	0	0	0	0	0	0.792413	0.5451	0	0.0522329	0.0456218	0.360204	0	0	0	0	0	0	0	0	0	0.0357894	0	0	0	0	0	0	0	0	0	0.271403	0	0	0	0	0	0	0	0	0.0752879	0	0	0.0649421	0.0898092	0.0899636	0	1	0.620773	0.360767
0.162109	0	0	0	0	0	0.491676	0.339914	0	0.0376095	0.0325928	0.247672	0	0	0	0	0	0	0	0	0	0.0259043	0	0	0	0	0	0	0	0	0	0.183418	0	0	0	0	0	0	0	0	0.0520579	0	0	0.0446876	0.0635826	0.0681768	0	0.620773	1	0.249342
0.168949	0	0	0	0	0	0.443954	0.204322	0	0.0905323	0.0821984	0.298683	0	0.0854568	0	0	0	0	0	0	0	0.0690226	0	0	0	0	0	0	0.0636822	0.0377868	0	0.121358	0	0	0	0	0	0	0.0731453	0	0.114582	0	0	0.0992259	0.577964	0.054271	0	0.360767	0.249342	1
0.173854	0	0	0	0	0	0.508393	0.357004	0	0.0514765	0.0475256	0.258776	0	0	0	0	0	0	0	0	0	0.0393735	0	0	0	0	0	0	0	0	0	0.198564	0	0	0	0	0	0	0	0	0.0665251	0	0	0.0587851	0.077762	0.17755	0	0.635847	0.424704	0.260396
0.103297	0	0	0	0	0	0.193893	0.232707	0	0.0488263	0.0430901	0.0906537	0	0	0	0	0	0	0	0	0	0.0341442	0	0	0	0	0	0	0	0	0	0.269997	0	0	0	0	0	0	0	0	0.0682867	0	0	0.058925	0.0819459	0.0872201	0	0.237356	0.154447	0.0990188
0.162762	0	0.0376341	0	0	0	0.370412	0.154785	0	0.0978602	0.0853896	0.288627	0.0591194	0	0	0	0	0	0	0	0	0.0411866	0	0	0	0	0	0	0	0	0	0.0927535	0	0	0	0	0	0	0	0	0.0748111	0	0	0.062376	0.0973088	0.0425721	0	0.288131	0.202123	0.253016
0.174149	0	0	0	0	0	0.532745	0.230892	0	0.0882937	0.077663	0.337534	0	0	0	0	0	0	0	0	0	0.1704	0	0	0	0	0	0	0	0	0	0.131594	0	0	0	0	0	0.0655961	0	0.0609063	0.317017	0	0	0.0999203	0.14463	0.0552123	0	0.419581	0.286923	0.335897
0.127262	0	0	0	0	0	0.568605	0.246128	0	0.02932	0.0252995	0.304202	0	0	0	0	0	0	0	0	0	0.0203304	0	0	0	0	0	0	0	0	0	0.39179	0	0	0	0	0	0	0	0	0.0397115	0	0	0.0337878	0.0496079	0.0556482	0	0.448916	0.302941	0.290332
0.0660232	0	0	0	0	0.159116	0.034175	0.0418827	0	0.076076	0.0644291	0.0560281	0	0	0	0	0	0	0	0	0	0.0509541	0	0	0	0	0	0	0	0	0.127836	0.023881	0	0	0	0	0	0	0	0	0.104744	0	0	0.0861821	0.137256	0.0225033	0	0.0422729	0.0298356	0.0766132
0.151585	0	0.0477379	0	0	0	0.461544	0.195488	0	0.0719386	0.0625526	0.302859	0.171745	0	0	0	0	0	0	0	0	0.0510752	0	0	0	0	0	0	0	0	0	0.113401	0	0	0	0	0.0480545	0	0	0	0.0951665	0	0	0.0800884	0.121544	0.0492183	0	0.36109	0.248921	0.29971
0.176261	0	0	0	0	0	0.570284	0.398923	0	0.0415495	0.0357564	0.268272	0	0	0	0	0	0	0	0	0	0.0279882	0	0	0	0	0	0	0	0	0	0.203684	0	0	0	0	0	0	0	0	0.0590291	0	0	0.0504194	0.0721573	0.0730078	0	0.727923	0.46364	0.270222
0.162871	0	0	0	0	0	0.496336	0.343408	0	0.0378662	0.0327936	0.248691	0	0	0	0	0	0	0	0	0	0.0260433	0	0	0	0	0	0	0	0	0	0.184595	0	0	0	0	0	0	0	0	0.0525106	0	0	0.0450909	0.0640766	0.0684186	0	0.626669	0.413884	0.250477
0	0	0	0	0.211928	0	0	0	0	0	0	0	0.0450948	0.205513	0	0	0	0	0.208418	0.0711223	0	0	0.0695996	0.0695996	0.244761	0.221006	0.361532	0	0	0	0	0	0.0777525	0.289424	0.278563	0	0	0	0.0497176	0	0	0	0.0851819	0	0	0	0	0	0	0
0	0	0	0	0.208214	0	0	0	0	0	0	0	0	0	0	0	0	0	0.204388	0	0	0	0.0893115	0.0893115	0.334619	0.291696	0.39129	0	0	0	0	0	0.103789	0.299659	0	0	0	0	0.0580786	0	0	0	0.115684	0	0	0	0	0	0	0
0	0	0	0	0.144614	0	0	0	0	0	0	0	0	0	0	0	0	0	0.136514	0	0	0	0.058587	0.058587	0.209091	0.189018	0.246934	0	0	0	0	0	0.0657891	0.192872	0	0	0	0	0.0425431	0	0	0	0.073825	0	0	0	0	0	0	0
0	0	0	0	0.128786	0	0	0	0	0	0	0	0	0	0	0	0	0	0.120721	0	0	0	0.0505485	0.0505485	0.343025	0.540098	0.207109	0	0	0	0	0	0.0556539	0.164357	0	0	0	0	0.0386309	0	0	0	0.0621139	0	0	0	0	0	0	0
0.131764	0.142865	0	0	0.141896	0	0	0	0	0	0	0	0	0	0.209557	0	0.0945764	0	0.1338	0	0	0	0.156442	0.156442	0.0856684	0.0767322	0.101359	0	0	0	0	0	0.177235	0.0783894	0	0	0	0	0.112201	0	0	0.260603	0.647943	0.251327	0	0	0	0	0	0
0	0	0	0	0	0	0	0	0	0	0	0	0	0	0	0	0	0	0	0	0	0	0	0	0	0	0	0	0	0	0	0	0	0	0	0	0	0	0.0594916	0	0	0	0	0	0	0	0	0	0	0
0.194651	0.190601	0	0	0	0	0	0	0	0	0	0	0	0	0.279985	0	0.218554	0	0	0	0	0	0	0	0	0	0	0	0	0	0	0	0	0	0	0	0	0	0	0	0	0.320276	0.345445	0.307235	0	0	0	0	0	0
0.170478	0.116442	0	0	0	0	0.0352283	0.0423071	0	0.0779023	0.0666748	0.0579601	0	0	0.154593	0	0.0747053	0	0	0	0	0.0534095	0	0	0	0	0	0	0	0	0	0.0247549	0	0	0	0	0	0	0	0	0.105761	0.188654	0.169393	0.686216	0.135062	0.0225637	0	0.0427362	0.0306732	0.0768737
0.0997234	0.1133	0	0	0.141921	0	0	0	0	0	0	0	0.0359284	0.0549233	0.158675	0	0.0766742	0	0.133199	0.0553807	0	0	0.113987	0.113987	0.0615535	0.056412	0.250742	0	0	0	0	0	0.126082	0.192385	0.070964	0	0	0	0.0892511	0	0	0.198654	0.467886	0.193655	0	0	0	0	0	0
0.0898141	0.105075	0	0	0.101252	0	0	0	0	0	0	0	0	0	0.146965	0	0.0727294	0	0.0903819	0	0	0	0.102913	0.102913	0.0566027	0.052006	0.0687048	0	0	0	0	0	0.113548	0.0528898	0	0	0	0	0.0827133	0	0	0.186821	0.654457	0.182527	0	0	0	0	0	0
0.149904	0	0	0	0	0	0.457243	0.326763	0	0.0355378	0.0302586	0.2194	0	0	0	0	0	0	0	0	0	0.0236509	0	0	0	0	0	0	0	0	0	0.167042	0	0	0	0	0	0	0	0	0.050164	0	0	0.0423961	0.0626352	0.0637252	0	0.594984	0.380172	0.221687
0	0.0808488	0.0510989	0.0845378	0	0	0	0	0	0	0	0	0.120884	0	0	0	0	0	0	0	0	0	0	0	0	0	0	0	0	0	0	0	0	0	0	0	0.134216	0	0	0	0	0	0	0	0	0	0	0	0	0
0.153214	0	0	0	0	0	0.768803	0.341963	0	0.0366521	0.0311298	0.362384	0	0	0	0	0	0	0	0	0	0.024254	0	0	0	0	0	0	0	0	0	0.17215	0	0	0	0	0	0	0	0	0.0521311	0	0	0.0441481	0.0647818	0.064774	0	0.620638	0.393176	0.347048
0	0	0	0	0	0	0	0	0	0	0	0	0	0.162838	0	0	0	0	0	0	0	0	0	0	0	0	0	0	0.103775	0.0655965	0	0	0	0	0	0	0	0	0.115538	0	0	0	0	0	0.204602	0	0	0	0	0.112641
0	0	0	0	0	0	0	0	0	0	0	0	0	0	0	0	0	0	0	0	0	0	0	0	0	0	0	0.114178	0.0986246	0.0685736	0	0	0	0	0	0	0	0	0	0	0	0	0	0	0	0	0	0	0	0
0.103297	0	0	0	0	0	0.193893	0.232707	0	0.0488263	0.0430901	0.0906537	0	0	0	0	0	0	0	0	0	0.0341442	0	0	0	0	0	0	0	0	0	0.269997	0	0	0	0	0	0	0	0	0.0682867	0	0	0.058925	0.0819459	0.0872201	0	0.237356	0.154447	0.0990188
0.119387	0	0.13697	0	0	0	0.491229	0.213937	0	0.0276637	0.0244364	0.280103	0.0344468	0	0	0	0	0	0	0	0	0.0201379	0	0	0	0	0	0	0	0	0	0.202473	0	0	0	0	0	0	0	0	0.0361082	0	0	0.0309317	0.0448997	0.0556374	0	0.386356	0.26814	0.266418
0	0	0	0	0.0458045	0	0	0	0	0	0	0	0.0509888	0.0758616	0	0	0	0	0.04779	0.0848832	0	0	0	0	0	0	0.264032	0	0	0	0	0	0	0.200233	0.108167	0	0	0	0	0	0	0	0	0	0	0	0	0	0	0
0	0	0	0	0	0	0	0	0	0	0	0	0	0	0	0	0	0	0	0	0	0	0	0	0	0	0	0	0	0	0	0	0	0	0	0	0	0	0	0	0	0	0	0	0	0	0	0	0	0
0	0	0	0	0	0	0	0	0	0	0	0	0	0	0	0	0	0	0	0	0	0.179942	0	0	0	0	0	0	0	0	0	0	0	0	0	0	0	0.192907	0	0.0765141	0.0854254	0	0	0	0	0	0	0	0	0
0	0	0	0	0	0	0	0	0	0	0	0	0	0	0	0	0	0	0	0	0	0.145808	0	0	0	0	0	0	0	0	0	0	0	0	0	0	0	0.1454	0	0.0599481	0.0654023	0	0	0	0	0	0	0	0	0
0.0689987	0	0	0	0	0	0.0361811	0.0438775	0	0.0797695	0.0680353	0.0589465	0	0	0	0	0	0	0	0	0	0.524426	0	0	0	0	0	0	0	0	0	0.0252635	0	0	0	0	0	0.134677	0	0.0565241	0.295632	0	0	0.0907728	0.141022	0.0231908	0	0.0443151	0.0314299	0.079145
0.0703174	0	0	0	0	0	0.0367953	0.0435229	0	0.0811507	0.0702705	0.061043	0	0	0	0	0	0	0	0	0	0.692849	0	0	0	0	0	0	0	0	0	0.0260738	0	0	0	0	0	0.135132	0	0.0560046	0.293465	0	0	0.0925821	0.135966	0.0231317	0	0.0439839	0.0319856	0.0787987
0.0684755	0	0	0	0	0	0.0418852	0.0470922	0	0.0766314	0.068931	0.0611771	0	0	0	0.107824	0.0709894	0.079662	0	0	0	0.442408	0	0	0	0	0	0	0	0	0	0.0342807	0	0	0	0	0	0.102825	0	0.0752629	0.2392	0	0	0.083788	0.119614	0.0301439	0	0.0473411	0.0380164	0.0759965
0	0	0	0	0.302754	0	0	0	0	0	0	0	0	0	0	0	0	0	0.274265	0	0	0	0.108049	0.108049	0.155482	0.143083	0.187533	0	0	0	0	0	0.4662	0.145496	0	0	0	0	0.0860533	0	0	0	0.136898	0	0	0	0	0	0	0
0.118971	0.266945	0	0	0	0	0	0	0	0	0	0	0	0	0.367968	0	0.0854797	0	0	0	0	0	0	0	0	0	0	0	0	0	0	0	0	0	0	0	0	0	0	0	0	0.225684	0.209381	0.219541	0	0	0	0	0	0
0	0	0	0	0	0	0	0	0	0	0	0	0	0	0	0	0	0	0	0	0	0.165125	0	0	0	0	0	0	0	0	0	0	0	0	0	0	0	0.173795	0	0.0705537	0.0783707	0	0	0	0	0	0	0	0	0
0	0	0	0	0	0.227764	0	0	0	0	0	0	0	0	0	0	0	0.126625	0	0	0	0.0465811	0	0	0	0	0	0	0	0	0.171835	0	0	0	0	0	0	0.0820649	0	0.126217	0.0829074	0	0	0	0	0	0	0	0	0
0	0	0.0702603	0	0	0	0	0	0	0	0	0	0.231425	0	0	0	0	0	0	0	0	0	0	0	0	0	0	0	0	0	0	0	0	0	0	0	0.0682971	0	0	0	0	0	0	0	0	0	0	0	0	0
0.180967	0.389075	0	0	0	0	0	0	0	0	0	0	0	0	0.572244	0	0.119478	0	0	0	0	0	0	0	0	0	0	0	0	0	0	0	0	0	0	0	0	0	0	0	0	0.348577	0.346195	0.334079	0	0	0	0	0	0
0.0657382	0.0644085	0	0	0	0	0	0	0	0	0	0	0	0	0.097419	0	0.0736524	0	0	0	0	0	0	0	0	0	0	0	0	0	0	0	0	0	0	0	0	0	0	0	0	0.105862	0.113424	0.102065	0	0	0	0	0	0
0	0.0465537	0	0.0487805	0	0	0	0	0	0	0	0	0	0.105804	0	0	0	0.0923276	0	0	0.0854721	0	0	0	0	0	0	0	0.0771018	0.108348	0.242224	0	0	0	0	0.114274	0	0	0.0859702	0.0373338	0	0	0	0	0.126535	0.0371797	0	0	0	0.082019
0.0835485	0	0	0	0	0	0	0	0	0.102188	0.0899865	0.0734994	0	0	0	0	0	0	0	0	0	0	0	0	0	0	0	0	0	0	0	0	0	0	0	0	0	0	0	0	0	0	0	0	0	0	0	0	0	0
0.0950449	0	0	0	0	0	0	0	0	0.113316	0.103815	0.0861766	0	0	0	0.216096	0.112334	0	0	0	0	0	0	0	0	0	0	0	0	0	0	0	0	0	0	0	0	0	0	0	0	0	0	0	0	0	0	0	0	0
0.0665533	0.0603318	0	0.0634827	0	0	0	0	0	0.0777169	0.0696192	0.0593235	0	0	0	0.14801	0.0840789	0	0	0	0.306384	0	0	0	0	0	0	0	0	0.215423	0.0668803	0	0	0	0	0.418745	0	0	0	0	0	0	0	0	0	0.0484478	0	0	0	0
0.0736037	0	0	0	0	0	0	0	0	0.0873613	0.0779801	0.065278	0	0	0	0.174043	0.0929437	0	0	0	0	0	0	0	0	0	0	0	0	0	0	0	0	0	0	0	0	0	0	0	0	0	0	0	0	0	0	0	0	0
0.05615	0	0.0649269	0	0	0	0	0	0	0.0653956	0.0573344	0.0492137	0.23197	0	0	0	0	0	0	0	0	0	0	0	0	0	0	0	0	0	0	0	0	0	0	0	0.0666849	0	0	0	0	0	0	0	0	0	0	0	0	0
0.0502973	0	0	0	0.113139	0	0	0	0	0.0583999	0.0505043	0.0436333	0	0	0	0	0	0	0.105154	0	0	0	0.117778	0.117778	0.0600016	0.055394	0.0700312	0	0	0	0	0	0.128346	0.0563023	0	0	0	0	0.139496	0	0	0	0.144401	0	0	0	0	0	0	0
0.148092	0	0	0	0	0	0.0973771	0.114586	0	0.17952	0.162922	0.13358	0	0	0	0	0	0	0	0	0	0.36622	0	0	0	0	0	0	0	0	0	0.0615909	0	0	0	0	0	0.138966	0	0.123722	0.673127	0	0	0.215919	0.286356	0.0439897	0	0.117456	0.0758367	0.154674
0.0193116	0.0209216	0	0	0	0	0	0	0	0	0	0	0	0	0.0338202	0	0.0984565	0.11137	0	0	0	0	0	0	0	0	0	0.0888089	0.039208	0.058805	0	0	0	0	0	0	0	0	0	0.0450688	0	0.0364036	0.033884	0.0353109	0	0	0	0	0	0
0.0201417	0.021304	0	0	0	0	0	0	0	0	0	0	0	0	0.032811	0	0.0269841	0.10015	0	0	0	0	0	0	0	0	0	0	0	0	0	0	0	0	0	0	0	0	0	0.113567	0	0.0352382	0.0333562	0.0342124	0	0	0	0	0	0
0	0	0	0	0	0	0	0	0	0	0	0	0	0	0	0	0	0	0	0	0	0.0495409	0	0	0	0	0	0	0	0	0	0	0	0	0	0	0	0.0888741	0	0.0812273	0.0896854	0	0	0	0	0	0	0	0	0
0	0	0	0	0	0	0	0	0	0	0	0	0	0	0	0.244948	0.120512	0	0	0	0	0	0	0	0	0	0	0	0	0	0	0	0	0	0	0	0	0	0	0	0	0	0	0	0	0	0	0	0	0
0	0	0	0	0.119473	0	0	0	0	0	0	0	0.134759	0.0758806	0	0	0	0	0.125225	0.223253	0	0	0	0	0	0	0.0980454	0	0	0	0	0	0	0.074676	0.108213	0	0	0	0	0	0	0	0	0	0	0	0	0	0	0
0	0	0.257958	0	0	0	0	0	0	0	0	0	0.0592516	0	0	0	0	0	0	0	0	0	0	0	0	0	0	0	0	0	0	0	0	0	0	0	0	0	0	0	0	0	0	0	0	0	0	0	0	0
0	0	0	0	0	0	0	0	0	0	0	0	0	0.146236	0	0	0	0	0	0	0	0	0	0	0	0	0	0	0.0966403	0.059777	0	0	0	0	0	0	0	0	0.107661	0	0	0	0	0	0.180993	0	0	0	0	0.104363
0.0922572	0.148135	0	0.0447186	0	0	0	0	0	0	0	0	0	0	0.140133	0	0.0721819	0	0	0	0.20669	0	0	0	0	0	0	0	0	0.154022	0.0459792	0	0	0	0	0.293188	0	0	0	0	0	0.172562	0.153103	0.169525	0	0.03326	0	0	0	0
0.0746477	0	0.06032	0	0	0	0.0398239	0.0478567	0	0.0867035	0.0746782	0.0642833	0.0868537	0	0	0	0	0	0	0	0	0.0596052	0	0	0	0	0	0	0	0	0	0.0277661	0	0	0	0	0	0	0	0	0.118027	0	0	0.0990305	0.150273	0.0246955	0	0.0483681	0.0343405	0.0845644
0	0	0.103462	0	0	0	0	0	0	0	0	0	0.145008	0	0	0	0	0	0	0	0	0	0	0	0	0	0	0	0	0	0	0	0	0	0	0	0	0	0	0	0	0	0	0	0	0	0	0	0	0
0	0	0	0	0.160207	0	0	0	0	0	0	0	0	0	0	0	0	0	0.152005	0	0	0	0.0664634	0.0664634	0.244045	0.217191	0.290016	0	0	0	0	0	0.0759496	0.22225	0	0	0	0	0.0461502	0	0	0	0.0857709	0	0	0	0	0	0	0
0	0.042147	0	0.0439187	0	0	0	0	0	0	0	0	0	0	0	0	0	0.0973452	0	0	0.0728699	0.0669807	0	0	0	0	0	0	0	0.0562539	0.215374	0	0	0	0	0.0980514	0	0.23529	0	0.0483812	0.0517691	0	0	0	0	0.0602317	0	0	0	0
0.134153	0	0	0	0	0	0.212799	0.267409	0	0.030736	0.0264203	0.112282	0	0	0	0	0	0	0	0	0	0.0209804	0	0	0	0	0	0	0	0	0	0.702683	0	0	0	0	0	0	0	0	0.0421465	0	0	0.0353992	0.0534757	0.0583834	0	0.270065	0.182619	0.121
0.0904984	0	0	0	0	0	0.0475012	0.0547822	0	0.104475	0.0938501	0.0808797	0	0	0	0	0	0	0	0	0	0.341456	0	0	0	0	0	0	0	0	0	0.0345597	0	0	0	0	0	0.32292	0	0.0633379	0.345684	0	0	0.118324	0.163	0.0288327	0	0.0553843	0.0410447	0.0981198
0	0	0	0	0	0	0	0	0	0	0	0	0	0	0	0	0	0.0622938	0	0	0	0	0	0	0	0	0	0	0	0	0	0	0	0	0	0	0	0	0.0754722	0.193472	0	0	0	0	0	0	0	0	0	0
0	0	0	0	0	0	0	0	0	0	0	0	0	0	0	0.13079	0.0816111	0.27332	0	0	0	0	0	0	0	0	0	0	0	0	0	0	0	0	0	0	0	0	0	0.0369766	0	0	0	0	0	0.026853	0	0	0	0
0	0	0	0	0	0	0	0	0	0	0	0	0	0	0	0	0	0	0	0	0	0.0603005	0	0	0	0	0	0	0	0	0	0	0	0	0	0	0	0.119032	0	0.105574	0.120765	0	0	0	0	0	0	0	0	0
0	0	0	0	0	0	0	0	0	0	0	0	0	0	0	0	0	0	0	0	0	0.035655	0	0	0	0	0	0	0	0	0	0	0	0	0	0	0	0.0656403	0	0.0609924	0.0658205	0	0	0	0	0	0	0	0	0
0.0758766	0	0	0	0	0	0.12807	0.153586	0	0.0357016	0.0310511	0.0655683	0	0	0	0	0	0	0	0	0	0.0248617	0	0	0	0	0	0	0	0	0	0.0859629	0	0	0	0	0	0	0	0	0.0488108	0	0	0.0419728	0.0596484	0.0657948	0	0.155732	0.107274	0.0731433
0	0	0	0	0.0607733	0	0	0	0	0	0	0	0.0678127	0.0955757	0	0	0	0	0.0643105	0.114302	0	0	0	0	0	0	0.348002	0	0	0	0	0	0	0.26698	0.144034	0	0	0	0	0	0	0	0	0	0	0	0	0	0	0
0	0	0	0	0	0	0	0	0	0	0	0	0	0	0	0	0	0	0	0	0	0	0	0	0	0	0	0	0	0	0	0	0	0	0	0	0	0	0.197744	0	0	0	0	0	0	0	0	0	0	0
0.0158158	0.0174188	0	0	0	0	0	0	0	0	0	0	0	0	0.0265681	0	0.0224247	0.0785356	0	0	0	0	0	0	0	0	0	0	0	0	0	0	0	0	0	0	0	0	0	0.0882917	0	0.0280068	0.0254119	0.0274129	0	0	0	0	0	0
0.111637	0.248125	0	0	0	0	0	0	0	0	0	0	0	0	0.432037	0.318664	0.503804	0	0	0	0	0	0	0	0	0	0	0	0	0	0	0	0	0	0	0	0	0	0	0	0	0.202226	0.185458	0.197924	0	0	0	0	0	0
0	0	0	0	0	0	0	0	0	0	0	0	0	0	0	0	0	0	0	0	0	0.0886749	0	0	0	0	0	0	0	0	0	0	0	0	0	0	0	0.17014	0	0.0692371	0.0766593	0	0	0	0	0	0	0	0	0
0.109947	0	0	0	0	0	0.0680589	0.0798686	0	0.132017	0.116591	0.0971931	0	0	0	0	0	0	0	0	0	0.492239	0	0	0	0	0	0	0	0	0	0.0441303	0	0	0	0	0	0.237287	0	0.0908765	0.491472	0	0	0.157667	0.216026	0.033583	0	0.0814126	0.0549743	0.117652
0.0631632	0.0669451	0	0	0	0	0	0	0	0	0	0	0	0	0.203512	0	0.172396	0.106292	0	0	0	0	0	0	0	0	0	0	0	0	0	0	0	0	0	0	0	0	0	0.0433867	0	0.111004	0.105485	0.107875	0	0	0	0	0	0
0.0862013	0	0	0	0	0	0.161403	0.19629	0	0.0415962	0.0357921	0.0739077	0	0	0	0	0	0	0	0	0	0.0280121	0	0	0	0	0	0	0	0	0	0.100819	0	0	0	0	0	0	0	0	0.0591171	0	0	0.0504966	0.0722544	0.0730487	0	0.200035	0.129397	0.0826919
0.12018	0	0	0	0	0	0.184413	0.237376	0	0.0274629	0.023384	0.0989111	0	0	0	0	0	0	0	0	0	0.0184936	0	0	0	0	0	0	0	0	0	0.84828	0	0	0	0	0	0	0	0	0.0377825	0	0	0.0312274	0.0491301	0.0533748	0	0.23935	0.160348	0.10753
0.155332	0	0	0	0	0	0.254533	0.31128	0	0.0353662	0.0308202	0.132972	0	0	0	0	0	0	0	0	0	0.0246602	0	0	0	0	0	0	0	0	0	0.85081	0	0	0	0	0	0	0	0	0.0482133	0	0	0.0412405	0.0594093	0.0659928	0	0.314993	0.215306	0.141547
0	0	0.0764999	0	0	0	0	0	0	0	0	0	0.245611	0	0	0	0	0	0	0	0	0	0	0	0	0	0	0	0	0	0	0	0	0	0	0	0.0737198	0	0	0	0	0	0	0	0	0	0	0	0	0
0	0.0572362	0.057683	0.0600029	0	0	0	0	0	0	0	0	0.19219	0	0	0	0	0	0	0	0.279999	0	0	0	0	0	0	0	0	0.201927	0.0617468	0	0	0	0	0.382747	0.0558149	0	0	0	0	0	0	0	0	0.0460243	0	0	0	0
0	0	0	0	0	0	0	0	0	0	0	0	0	0	0	0.126298	0.0757183	0.0855018	0	0	0	0	0	0	0	0	0	0.464421	0.230028	0.423973	0	0	0	0	0	0	0	0	0	0.03519	0	0	0	0	0	0	0	0	0	0
0	0.0969209	0	0.103211	0	0	0	0	0	0	0	0	0	0	0	0	0	0	0	0	0.224253	0	0	0	0	0	0	0	0	0.132394	0.111602	0	0	0	0	0.325046	0	0	0	0	0	0	0	0	0	0.0779965	0	0	0	0
0.207095	0	0.0405751	0	0	0	0.0717406	0.0867835	0	0.194662	0.172529	0.181598	0.06301	0	0	0	0	0	0	0	0	0.0507693	0	0	0	0	0	0	0	0	0	0.0552375	0	0	0	0	0	0	0	0	0.0878273	0	0	0.0743128	0.111714	0.0493027	0	0.0872387	0.0651833	0.0978869
0.0485467	0.050763	0	0.0529588	0	0	0	0	0	0.0553188	0.0489236	0.0428886	0	0	0	0	0	0	0	0	0.231553	0	0	0	0	0	0	0	0	0.175585	0.0543708	0	0	0	0	0.308847	0	0	0.0357748	0	0	0	0	0	0	0.0414511	0	0	0	0
0	0.777561	0	0.825338	0	0	0	0	0.0824529	0	0	0	0	0	0	0	0	0	0	0	0.100011	0	0	0	0	0	0	0	0	0.0732949	0.0601834	0	0	0	0	0.132525	0	0	0	0	0	0	0	0	0	0.0833281	0	0	0	0
0.040506	0	0	0	0	0	0.0637792	0.0724477	0	0.0468897	0.043413	0.0370055	0	0	0	0	0	0.10841	0	0	0	0.0363921	0	0	0	0	0	0	0	0	0	0.0472069	0	0	0	0	0	0	0	0.0444641	0.0594765	0	0	0.0527612	0.0694909	0.0374304	0	0.0732789	0.0546139	0.0428432
0	0.0904461	0	0.109554	0	0	0	0	0.0951085	0	0	0	0	0	0	0	0	0	0	0	0	0	0	0	0	0	0	0	0	0	0	0	0	0	0	0	0	0	0	0	0	0	0	0	0	0.0379304	0	0	0	0
0.157092	0	0	0	0	0	0.106886	0.127026	0	0.191995	0.174828	0.141578	0	0	0	0	0	0	0	0	0	0.140158	0	0	0	0	0	0	0	0	0	0.066294	0	0	0	0	0	0	0	0	0.265867	0	0	0.232034	0.31111	0.0464373	0	0.130479	0.0818544	0.164162
0.0220418	0.0234643	0	0	0.0799186	0	0	0	0	0	0	0	0.0901607	0.0551228	0.0373221	0	0.0300466	0	0.0820852	0.14549	0	0	0	0	0	0	0.066984	0	0	0	0	0	0	0.0506757	0.0725678	0	0	0	0	0	0	0.0401613	0.0380878	0.0389571	0	0	0	0	0	0
0	0	0	0	0.180497	0	0	0	0	0	0	0	0	0	0	0	0	0.0483264	0.175692	0	0	0	0.0751587	0.0751587	0.269456	0.240909	0.311309	0	0	0	0	0	0.0853075	0.246314	0	0	0	0	0.0520018	0.148134	0	0	0.0942505	0	0	0	0	0	0	0
0	0	0	0	0.291826	0	0	0	0	0	0	0	0	0	0	0	0	0	0.297853	0	0	0	0.127368	0.127368	0.481476	0.41177	0.547126	0	0	0	0	0	0.148733	0.424757	0	0	0	0	0.07872	0	0	0	0.161761	0	0	0	0	0	0	0
0	0	0	0	0.206051	0	0	0	0	0	0	0	0	0	0	0	0	0	0.202169	0	0	0	0.0879314	0.0879314	0.327521	0.28633	0.381331	0	0	0	0	0	0.101765	0.294026	0	0	0	0	0.0575936	0	0	0	0.113123	0	0	0	0	0	0	0
0.104091	0	0	0	0	0	0.197857	0.237809	0	0.0493687	0.0434978	0.0912951	0	0	0	0	0	0	0	0	0	0.0344128	0	0	0	0	0	0	0	0	0	0.125097	0	0	0	0	0	0	0	0	0.0693619	0	0	0.0598572	0.0831449	0.0876721	0	0.242778	0.15671	0.0997425
0.090567	0	0	0	0	0	0.152264	0.179689	0	0.0416935	0.037128	0.0800225	0	0	0	0	0	0	0	0	0	0.0301041	0	0	0	0	0	0	0	0	0	0.104838	0	0	0	0	0	0	0	0	0.0559655	0	0	0.0486668	0.0671081	0.0782833	0	0.182215	0.127246	0.0872606
0.138329	0	0	0	0	0	0.0832707	0.0963078	0	0.164774	0.150817	0.125382	0	0	0	0	0	0.196991	0	0	0	0.123608	0	0	0	0	0	0	0	0	0	0.056309	0	0	0	0	0	0	0	0	0.218614	0	0	0.192781	0.254846	0.0906495	0	0.0980987	0.0675518	0.145197
0	0	0	0	0	0	0	0	0	0	0	0	0	0	0	0	0	0	0	0	0	0.0610881	0	0	0	0	0	0	0	0	0	0	0	0	0	0	0	0.122174	0	0.107917	0.124188	0	0	0	0	0	0	0	0	0
0	0.0485827	0	0.0627395	0	0	0	0	0.25778	0	0	0	0	0	0	0	0	0	0	0	0	0.033345	0	0	0	0	0	0	0	0	0	0	0	0	0	0	0	0.0655582	0	0.0605064	0.0660997	0	0	0	0	0.112387	0	0	0	0
0	0.0367513	0	0.0497244	0	0	0	0	0.198903	0	0	0	0	0	0	0	0	0	0	0	0	0.0295874	0	0	0	0	0	0	0	0	0	0	0	0	0	0	0	0.0564477	0	0.0527105	0.0566655	0	0	0	0	0.0892556	0	0	0	0
0	0.109137	0	0.126468	0	0	0	0	0.101559	0	0	0	0	0	0	0	0	0	0	0	0	0.0340943	0	0	0	0	0	0	0	0	0	0	0	0	0	0	0	0.0674528	0	0.0620907	0.0680919	0	0	0	0	0.047676	0	0	0	0
0	0.0836885	0	0.0988783	0	0	0	0	0.0757867	0	0	0	0	0	0	0	0	0	0	0	0	0.0301529	0	0	0	0	0	0	0	0	0	0	0	0	0	0	0	0.0576795	0	0.0537756	0.0579481	0	0	0	0	0.0370313	0	0	0	0
0	0	0	0	0	0	0	0	0	0	0	0	0	0	0	0	0	0	0	0	0	0.0470006	0	0	0	0	0	0	0	0	0	0	0	0	0	0	0	0.0976479	0	0.0873459	0.0990685	0	0	0	0	0	0	0	0	0
0.102347	0	0	0	0	0	0.189308	0.226856	0	0.0481815	0.0426032	0.0898832	0	0	0	0	0	0	0	0	0	0.0338214	0	0	0	0	0	0	0	0	0	0.122233	0	0	0	0	0	0	0	0	0.067027	0	0	0.0578292	0.0805451	0.0866749	0	0.23115	0.151789	0.0981509
0.0860479	0.0490841	0	0.0517685	0	0	0.135577	0.160174	0	0.0386991	0.0348062	0.0762528	0	0	0	0	0	0.05495	0	0	0.100278	0.0284555	0	0	0	0	0	0	0	0.0702294	0.0545548	0.0979052	0	0	0	0.141369	0	0	0	0	0.0508342	0	0	0.0439558	0.0617479	0.422131	0	0.161827	0.116261	0.0830803
0.0949079	0.21214	0	0	0	0	0	0	0	0	0	0	0	0	0.354043	0	0.139573	0.08437	0	0	0	0	0	0	0	0	0	0	0	0	0	0	0	0	0	0	0	0	0	0.0337154	0	0.163998	0.148142	0.161229	0	0	0	0	0	0
0	0	0	0	0	0	0	0	0	0	0	0	0	0	0	0.228802	0.116419	0	0	0	0	0	0	0	0	0	0	0	0	0	0	0	0	0	0	0	0	0	0	0	0	0	0	0	0	0	0	0	0	0
0	0	0	0	0	0	0	0	0	0	0	0	0	0	0	0.197096	0.0999819	0	0	0	0	0	0	0	0	0	0	0	0	0	0	0	0	0	0	0	0	0	0	0	0	0	0	0	0	0	0	0	0	0
0	0	0	0	0.194375	0	0	0	0	0	0	0	0	0	0	0	0	0	0.190367	0	0	0	0.225509	0.225509	0.122793	0.107038	0.14372	0	0	0	0	0	0.259748	0.10993	0	0	0	0	0.149311	0	0	0	0.288795	0	0	0	0	0	0	0
0	0	0	0	0.0598053	0	0	0	0	0	0	0	0.0668121	0.291557	0	0	0	0	0.0633176	0.110738	0	0	0	0	0	0	0.124369	0	0	0	0	0	0	0.0960514	0.433913	0	0	0	0	0	0	0	0	0	0	0	0	0	0	0
0	0	0	0	0.171227	0	0	0	0	0	0	0	0.0374331	0.17949	0	0	0	0	0.163988	0.0585707	0	0	0.0545694	0.0545694	0.192812	0.175382	0.296084	0	0	0	0	0	0.0605289	0.231942	0.235492	0	0	0	0.0407476	0	0	0	0.0676866	0	0	0	0	0	0	0
0.0746611	0	0	0	0	0	0.0398711	0.0478756	0	0.0867367	0.0747104	0.0643124	0	0	0	0	0	0	0	0	0	0.0596525	0	0	0	0	0	0	0	0	0	0.0277858	0	0	0	0	0	0	0.0543793	0	0.118046	0	0	0.0991298	0.150127	0.024677	0	0.0483908	0.03437	0.0845137
0.111938	0.124247	0	0	0.106992	0	0	0	0	0	0	0	0	0	0.170264	0	0.0805888	0	0.0976472	0	0	0	0.111247	0.111247	0.0598972	0.0550384	0.071485	0	0	0	0	0	0.122887	0.0559644	0	0	0	0	0.0875483	0	0	0.208327	0.712232	0.203564	0	0	0	0	0	0
0	0	0	0	0	0	0	0	0	0	0	0	0.0718972	0	0	0	0	0	0	0	0	0	0	0	0	0	0	0	0	0	0	0	0	0	0	0	0.792317	0	0	0	0	0	0	0	0	0	0	0	0	0
0	0	0	0	0.0614862	0	0	0	0	0	0	0	0.0685502	0.0968741	0	0	0	0	0.0650421	0.11704	0	0	0	0	0	0	0.35675	0	0	0	0	0	0	0.271808	0.14795	0	0	0	0	0	0	0	0	0	0	0	0	0	0	0
0	0	0	0	0	0	0	0	0	0	0	0	0	0	0	0	0	0	0	0	0	0.207672	0	0	0	0	0	0	0	0	0	0	0	0	0	0	0	0.208075	0	0.0818942	0.0923655	0	0	0	0	0	0	0	0	0
0	0.109969	0	0.128588	0	0.0957897	0	0	0.105204	0	0	0	0	0	0	0	0	0	0	0	0	0	0	0	0	0	0	0	0	0	0.0757415	0	0	0	0	0	0	0	0	0	0	0	0	0	0	0.0435127	0	0	0	0
0.0301823	0.030975	0	0	0.103159	0	0	0	0	0	0	0	0.115655	0.0690502	0.0500722	0	0.0388405	0	0.106756	0.199183	0	0	0	0	0	0	0.0905664	0	0	0	0	0	0	0.0674547	0.0989722	0	0	0	0	0	0	0.0550309	0.0547258	0.0528678	0	0	0	0	0	0
0.100187	0.112823	0	0	0.121897	0	0	0	0	0	0	0	0	0	0.158703	0	0.0764488	0	0.113874	0	0	0	0.289573	0.289573	0.0672346	0.0615606	0.0786222	0	0	0	0	0	0.142449	0.0626563	0	0	0	0	0.099328	0	0	0.198279	0.4832	0.192893	0	0	0	0	0	0
0	0	0	0	0	0	0	0	0	0	0	0	0	0	0	0	0	0	0	0	0	0.149673	0	0	0	0	0	0	0	0	0	0	0	0	0	0	0	0.168335	0	0.0691096	0.0769144	0	0	0	0	0	0	0	0	0
0	0	0	0	0.0601069	0	0	0	0	0	0	0	0.0671238	0.0943774	0	0	0	0	0.0636269	0.11183	0	0	0	0	0	0	0.340173	0	0	0	0	0	0	0.26257	0.140547	0	0	0	0	0	0	0	0	0	0	0	0	0	0	0
0	0	0	0	0.0313954	0	0	0	0	0	0	0	0.0347949	0.104899	0	0	0	0	0.0322789	0.0530282	0	0	0	0	0	0	0.169693	0	0.0362264	0.146657	0	0	0	0.129706	0.0677166	0	0	0	0.0398988	0	0	0	0	0	0.0621283	0	0	0	0	0.0388667
0	0	0	0	0	0	0	0	0	0	0	0	0	0	0	0	0	0	0	0	0	0	0	0	0	0	0	0	0	0	0	0	0	0	0	0	0	0	0.0596855	0	0	0	0	0	0	0	0	0	0	0
0	0	0.106045	0	0	0	0	0	0	0	0	0	0.358802	0	0	0	0	0	0	0	0	0	0	0	0	0	0	0	0	0	0	0	0	0	0	0	0.108594	0	0	0	0	0	0	0	0	0	0	0	0	0
0	0	0.0649357	0	0	0	0	0	0	0	0	0	0.209975	0	0	0	0	0	0	0	0	0	0	0	0	0	0	0	0	0	0	0	0	0	0	0	0.0618119	0	0	0	0	0	0	0	0	0	0	0	0	0
0.0818873	0	0.0652399	0	0	0	0.0443724	0.0521822	0	0.0953951	0.0835293	0.0716726	0.232527	0	0	0	0	0	0	0	0	0.0676645	0	0	0	0	0	0	0	0	0	0.0310793	0	0	0	0	0.0669541	0	0	0	0.127738	0	0	0.109582	0.157484	0.0263768	0	0.0528053	0.0379896	0.0904775
0.0784418	0	0	0	0	0.0780509	0.0416229	0.0487017	0	0.0908416	0.0797311	0.0688633	0	0	0	0	0	0	0	0	0	0.0650574	0	0	0	0	0	0	0	0	0.0655159	0.0295701	0	0	0	0	0	0	0	0	0.120529	0	0	0.103826	0.14805	0.025348	0	0.0492515	0.0359315	0.0865482
0.0856686	0	0	0	0	0	0.15906	0.193364	0	0.041242	0.0355211	0.0734724	0	0	0	0	0	0	0	0	0	0.0278296	0	0	0	0	0	0	0	0	0	0.0999664	0	0	0	0	0	0	0	0	0.0584517	0	0	0.0499124	0.07152	0.072737	0	0.196949	0.127984	0.0822036
0.0788363	0	0	0	0	0	0.136784	0.164652	0	0.0373465	0.0323867	0.0679675	0	0	0	0	0	0	0	0	0	0.0257611	0	0	0	0	0	0	0	0	0	0.0901029	0	0	0	0	0	0	0	0	0.0515968	0	0	0.0442763	0.0630801	0.0679273	0	0.167154	0.113279	0.0758907
0	0	0	0	0	0	0	0	0	0	0	0	0	0	0	0	0	0	0	0	0	0	0	0	0	0	0	0	0	0	0	0	0	0	0	0	0	0	0	0	0	0	0	0	0	0	0	0	0	0
0.141122	0	0	0	0	0	0.281996	0.337787	0	0.06572	0.0596104	0.127214	0	0	0	0	0	0	0	0	0	0.0476564	0	0	0	0	0	0	0	0	0	0.176323	0	0	0	0	0	0	0	0	0.0919576	0	0	0.0802313	0.107437	0.117672	0	0.346997	0.215978	0.134953
0.0709458	0.0474242	0	0.0499161	0	0	0.111655	0.134723	0	0.0325656	0.0285464	0.0613727	0	0	0	0	0	0.0525246	0	0	0.0944042	0.0230443	0	0	0	0	0	0	0	0.0672677	0.0520946	0.0785457	0	0	0	0.132764	0	0	0	0	0.0436706	0	0	0.0372203	0.0543137	0.302213	0	0.136111	0.0960879	0.0685638
0.0704097	0.0470428	0	0.0494908	0	0	0.110106	0.132942	0	0.0322439	0.0282839	0.060916	0	0	0	0	0	0.0519693	0	0	0.093115	0.0228521	0	0	0	0	0	0	0	0.0665967	0.051514	0.0777767	0	0	0	0.130967	0	0	0	0	0.0431652	0	0	0.0367582	0.0537731	0.300134	0	0.134272	0.0949813	0.0680633
0.0617833	0.0431594	0	0.0453059	0	0	0.0944669	0.117141	0	0.0283611	0.02447	0.0523836	0	0	0	0	0	0.046997	0	0	0.0845677	0.019554	0	0	0	0	0	0	0	0.0614032	0.0462179	0.0662752	0	0	0	0.121617	0	0	0	0	0.0384681	0	0	0.0320814	0.0494352	0.265596	0	0.118158	0.082277	0.059791
0.0705951	0	0	0	0	0	0.11213	0.134432	0	0.0325936	0.028538	0.0611745	0	0	0	0	0	0.123926	0	0	0	0.0230909	0	0	0	0	0	0	0	0	0	0.0783915	0	0	0	0	0	0	0	0	0.0437043	0	0	0.0374891	0.0538604	0.0940929	0	0.135923	0.0961924	0.0682313
0.10546	0	0	0	0	0	0.205008	0.247112	0	0.0503135	0.0442039	0.0923981	0	0	0	0	0	0	0	0	0	0.0348747	0	0	0	0	0	0	0	0	0	0.127379	0	0	0	0	0	0	0	0	0.0712698	0	0	0.061504	0.0852801	0.0884454	0	0.252695	0.160713	0.10099
0.0855547	0	0	0	0	0	0.158566	0.192748	0	0.0411666	0.0354632	0.0733792	0	0	0	0	0	0	0	0	0	0.0277905	0	0	0	0	0	0	0	0	0	0.0997847	0	0	0	0	0	0	0	0	0.0583106	0	0	0.0497884	0.0713644	0.0726702	0	0.1963	0.127684	0.0820992
0.0620066	0	0	0	0	0	0.0954833	0.117732	0	0.0285803	0.0246613	0.0526684	0	0	0	0	0	0.111379	0	0	0	0.0197395	0	0	0	0	0	0	0	0	0	0.0667618	0	0	0	0	0	0	0	0	0.038736	0	0	0.0324719	0.0494296	0.0841088	0	0.118814	0.0829696	0.0600029
0.0725421	0	0	0	0	0	0.125655	0.1545	0	0.0346733	0.0295771	0.0613241	0	0	0	0	0	0	0	0	0	0.0231742	0	0	0	0	0	0	0	0	0	0.0814698	0	0	0	0	0	0	0	0	0.0486725	0	0	0.0410607	0.0610142	0.0628903	0	0.156707	0.104345	0.0698151
0.061903	0.0432457	0	0.0454013	0	0	0.0947785	0.117492	0	0.028431	0.024528	0.0524867	0	0	0	0	0	0.0471171	0	0	0.0848272	0.0195974	0	0	0	0	0	0	0	0.061548	0.0463449	0.0664418	0	0	0	0.121963	0	0	0	0	0.038573	0	0	0.0321783	0.0495466	0.266074	0	0.11852	0.0825084	0.0599033
0.0777311	0	0	0	0.0316287	0	0.0423365	0.0488991	0	0.0888813	0.0790695	0.0688234	0.0349351	0.1564	0	0	0	0	0.0326808	0.0496346	0	0.0653104	0	0	0	0	0.0575268	0	0	0	0	0.0318996	0	0.0460544	0.192495	0	0	0	0.126684	0	0.115564	0	0	0.0995751	0.142277	0.0275937	0	0.0493202	0.0372847	0.0859132
0	0	0	0	0	0	0	0	0	0	0	0	0	0.0984034	0	0	0	0	0	0	0	0	0	0	0	0	0	0	0.155591	0.0436919	0	0	0	0	0	0	0	0	0.239457	0	0	0	0	0	0.12336	0	0	0	0	0.0732293
0	0	0	0	0	0	0	0	0	0	0	0	0	0	0	0.324606	0.156077	0	0	0	0	0	0	0	0	0	0	0	0	0	0	0	0	0	0	0	0	0	0	0	0	0	0	0	0	0	0	0	0	0
0.0788792	0	0	0	0	0	0.136943	0.164844	0	0.037374	0.0324082	0.0680032	0	0	0	0	0	0	0	0	0	0.0257761	0	0	0	0	0	0	0	0	0	0.0901687	0	0	0	0	0	0	0	0	0.0516448	0	0	0.0443191	0.0631323	0.0679534	0	0.167355	0.113382	0.0759303
0	0	0	0	0	0	0	0	0	0	0	0	0	0	0	0	0	0	0	0	0	0.0603005	0	0	0	0	0	0	0	0	0	0	0	0	0	0	0	0.119032	0	0.105574	0.120765	0	0	0	0	0	0	0	0	0
0	0	0	0	0	0	0	0	0	0	0	0	0	0	0	0	0	0	0	0	0	0.0362772	0	0	0	0	0	0	0	0	0	0	0	0	0	0	0	0.0671056	0	0.288505	0.191572	0	0	0	0	0	0	0	0	0
0	0	0	0	0	0	0	0	0	0	0	0	0	0	0	0	0	0	0	0	0	0.0877843	0	0	0	0	0	0	0	0	0	0	0	0	0	0	0	0.163152	0	0.142681	0.165541	0	0	0	0	0	0	0	0	0
0	0	0	0	0	0	0	0	0	0	0	0	0	0	0	0	0	0	0	0	0	0.0488358	0	0	0	0	0	0	0	0	0	0	0	0	0	0	0	0.0861366	0	0.0791224	0.0865553	0	0	0	0	0	0	0	0	0
0	0	0	0	0	0	0	0	0	0	0	0	0	0	0	0	0	0	0	0	0	0.0466407	0	0	0	0	0	0	0	0	0	0	0	0	0	0	0	0.0964146	0	0.0863884	0.0977421	0	0	0	0	0	0	0	0	0
0.107232	0	0	0	0	0	0.0641898	0.0750854	0	0.127841	0.113373	0.0949651	0	0	0	0	0	0	0	0	0	0.249119	0	0	0	0	0	0	0	0	0	0.0426713	0	0	0	0	0	0.0970694	0	0.08797	0.471623	0	0	0.15088	0.207564	0.0330382	0	0.0763809	0.052593	0.115159
0	0	0	0	0.164663	0	0	0	0	0	0	0	0.0397719	0.0574515	0	0	0	0.0358936	0.158187	0.0593696	0	0	0.0510944	0.0510944	0.177419	0.162766	0.617195	0	0	0	0	0	0.0565435	0.484871	0.0737873	0	0	0	0.0387015	0.10757	0	0	0.0631265	0	0	0	0	0	0	0
0	0	0	0	0	0.504584	0	0	0	0	0	0	0	0	0	0	0	0	0	0	0	0	0	0	0	0	0	0	0	0	0.314648	0	0	0	0	0	0	0	0	0	0	0	0	0	0	0	0	0	0	0
0	0	0	0	0	0.360193	0	0	0	0	0	0	0	0	0	0	0	0	0	0	0	0	0	0	0	0	0	0	0	0	0.234377	0	0	0	0	0	0	0	0	0	0	0	0	0	0	0	0	0	0	0
0.0901731	0	0	0	0	0.253957	0.0528926	0.0624402	0	0.10712	0.09302	0.0785571	0	0	0	0	0	0	0	0	0	0.0743135	0	0	0	0	0	0	0	0	0.187469	0.0351048	0	0	0	0	0	0	0	0	0.147051	0	0	0.126377	0.1797	0.0283642	0	0.0634181	0.0438953	0.0987426
0	0.0674492	0	0.0714702	0	0	0	0	0	0	0	0	0	0.0752825	0	0	0	0	0	0	0.378795	0	0	0	0	0	0	0	0.0495941	0.450832	0.0773384	0	0	0	0	0.534242	0	0	0.0531121	0	0	0	0	0	0.0906079	0.0535432	0	0	0	0.0535407
0	0.0444866	0.0484726	0.0464495	0	0	0	0	0	0	0	0	0.167555	0.0424765	0	0	0	0	0	0	0.209281	0	0	0	0	0	0	0	0.0316469	0.280969	0.0471089	0	0	0	0	0.29271	0.0474673	0	0.0348635	0	0	0	0	0	0.0500498	0.0351914	0	0	0	0.0335526
0	0	0	0	0	0	0	0	0	0	0	0	0	0.0836655	0	0	0	0	0	0	0	0	0	0	0	0	0	0	0.0613335	0.0377696	0	0	0	0	0	0	0	0	0.0721067	0	0	0	0	0	0.10483	0	0	0	0	0.0652782
0.111504	0.0554533	0	0.0586587	0	0	0.17798	0.204223	0	0.0492474	0.0453907	0.101605	0	0	0	0	0	0.0634297	0	0	0.116698	0.0378073	0	0	0	0	0	0	0	0.07911	0.0634282	0.130419	0	0	0	0.162103	0	0	0	0	0.0633077	0	0	0.056132	0.0737908	0.519287	0	0.2067	0.151172	0.107636
0.0727644	0.0462614	0	0.0487521	0	0	0.115427	0.140043	0	0.0334034	0.0292674	0.0628089	0	0	0	0	0	0.051421	0	0	0.0946117	0.0235062	0	0	0	0	0	0	0	0.066765	0.0508301	0.0808216	0	0	0	0.135545	0	0	0	0	0.0450144	0	0	0.038175	0.0563046	0.6512	0	0.141481	0.0989997	0.0702615
0.0726468	0	0	0	0	0	0.126023	0.154939	0	0.0347393	0.0296293	0.0614114	0	0	0	0	0	0	0	0	0	0.0232109	0	0	0	0	0	0	0	0	0	0.0816282	0	0	0	0	0	0	0	0	0.0487853	0	0	0.041162	0.0611367	0.254377	0	0.157164	0.104589	0.0699119
0.0627064	0.0426302	0	0.044782	0	0	0.0964525	0.119987	0	0.0288087	0.024832	0.0530811	0	0	0	0	0	0.0465196	0	0	0.0848795	0.0197789	0	0	0	0	0	0	0	0.061279	0.0456685	0.0673868	0	0	0	0.123383	0	0	0	0	0.03921	0	0	0.0326123	0.0505323	0.55755	0	0.121036	0.0838052	0.0606533
0.0671061	0.0418926	0	0.0439826	0	0	0.101588	0.12283	0	0.0303911	0.0267472	0.0581364	0	0	0	0	0	0.0467222	0	0	0.0817403	0.0217417	0	0	0	0	0	0	0	0.0598237	0.0453434	0.0732455	0	0	0	0.116121	0	0	0	0	0.0402978	0	0	0.0342387	0.0504884	0.455206	0	0.123896	0.0887003	0.0649716
0.0718055	0.0455796	0	0.0479915	0	0	0.112636	0.136832	0	0.032827	0.0287976	0.0619928	0	0	0	0	0	0.0504256	0	0	0.0922898	0.0231627	0	0	0	0	0	0	0	0.0655621	0.04979	0.0794432	0	0	0	0.132298	0	0	0	0	0.0441058	0	0	0.0373451	0.0553326	0.484437	0	0.138163	0.0970116	0.0693666
0.0878331	0.0503399	0	0.0531791	0	0	0.141309	0.166888	0	0.0397998	0.0356893	0.0777565	0	0	0	0	0	0.0568573	0	0	0.105043	0.0290876	0	0	0	0	0	0	0	0.0725381	0.0565276	0.100542	0	0	0	0.148337	0	0	0	0	0.0526436	0	0	0.0455934	0.0636977	0.57865	0	0.168794	0.120194	0.0847387
0.0627064	0.0426302	0	0.044782	0	0	0.0964525	0.119987	0	0.0288087	0.024832	0.0530811	0	0	0	0	0	0.0465196	0	0	0.0848795	0.0197789	0	0	0	0	0	0	0	0.061279	0.0456685	0.0673868	0	0	0	0.123383	0	0	0	0	0.03921	0	0	0.0326123	0.0505323	0.55755	0	0.121036	0.0838052	0.0606533
0.072993	0.0464236	0	0.0489332	0	0	0.116104	0.140825	0	0.0335415	0.0293796	0.0630031	0	0	0	0	0	0.0516596	0	0	0.0951753	0.0235879	0	0	0	0	0	0	0	0.0670533	0.0510789	0.0811518	0	0	0	0.136339	0	0	0	0	0.0452337	0	0	0.038375	0.0565396	0.491265	0	0.14229	0.099479	0.0704747
0	0.0691324	0	0.0734005	0	0	0	0	0	0	0	0	0	0	0	0	0	0.0811041	0	0	0.154199	0	0	0	0	0	0	0	0	0.0980368	0.0802289	0	0	0	0	0.218455	0	0	0	0	0	0	0	0	0	0.393561	0	0	0	0
0.0308508	0.080112	0	0.0922688	0	0	0.042202	0.0472475	0.184694	0.0343586	0.0321089	0.0284645	0	0	0	0	0	0.0432139	0	0	0.0695242	0.0278376	0	0	0	0	0	0	0	0.0542896	0.043725	0.0341026	0	0	0	0.0917153	0	0	0	0	0.0415465	0	0	0.0371401	0.0486622	0.569404	0	0.0475435	0.0381386	0.032953
0.0745052	0	0	0	0	0	0.132789	0.163057	0	0.0359214	0.0305594	0.0629571	0	0	0	0	0	0	0	0	0	0.02386	0	0	0	0	0	0	0	0	0	0.0844661	0	0	0	0	0	0	0	0	0.0508355	0	0	0.0429953	0.0633668	0.0640897	0	0.16564	0.109005	0.0716287
0.123938	0	0	0	0	0	0.188199	0.235446	0	0.0280642	0.0242515	0.104189	0	0	0	0	0	0	0	0	0	0.0195016	0	0	0	0	0	0	0	0	0	0.638568	0	0	0	0	0	0	0	0	0.0378549	0	0	0.0318955	0.0480142	0.0546206	0	0.237467	0.16423	0.112123
0.0839622	0	0	0	0	0	0.13218	0.155406	0	0.0378767	0.033989	0.0744675	0	0	0	0	0	0	0	0	0	0.0278932	0	0	0	0	0	0	0	0	0	0.367551	0	0	0	0	0	0	0	0	0.0496801	0	0	0.0431849	0.0599419	0.0738022	0	0.157082	0.113429	0.0811256
0.143584	0.0206754	0	0	0	0	0.114673	0.134293	0	0.0890198	0.0782443	0.109542	0	0	0.0315043	0	0.0261541	0	0	0	0	0.0639357	0	0	0	0	0	0	0	0	0	0.18871	0	0	0	0	0	0	0	0	0.117725	0.0334875	0.0313175	0.380849	0.145292	0.0685686	0	0.135462	0.100472	0.127535
0.303287	0	0	0	0	0	0.273576	0.629008	0	0.0371632	0.0322428	0.137518	0	0	0	0	0	0	0	0	0	0.0256609	0	0	0	0	0	0	0	0	0	0.181373	0	0	0	0	0	0	0	0	0.0512772	0	0	0.0439908	0.062732	0.0677525	0	0.338616	0.227935	0.146585
0	0	0	0	0	0	0	0	0	0	0	0	0	0	0	0.465617	0.223221	0	0	0	0	0	0	0	0	0	0	0	0	0	0	0	0	0	0	0	0	0	0	0	0	0	0	0	0	0	0	0	0	0
0.107919	0	0	0	0	0	0.0651408	0.0762533	0	0.128891	0.114186	0.0955308	0	0	0	0	0	0	0	0	0	0.0920436	0	0	0	0	0	0	0	0	0	0.0430381	0	0	0	0	0	0	0.177154	0	0.175425	0	0	0.152571	0.209661	0.0331771	0	0.0776074	0.0531857	0.115791
0.0880419	0.100273	0	0	0.106288	0	0	0	0	0	0	0	0	0	0.135231	0	0.0671611	0	0.0986387	0	0	0	0.109839	0.109839	0.055505	0.0515556	0.0647271	0	0	0	0	0	0.265927	0.0523342	0	0	0	0	0.0887031	0	0	0.167485	0.402457	0.163916	0	0	0	0	0	0
0.229648	0	0	0	0	0	0.0469886	0.0546365	0	0.265068	0.233277	0.200902	0	0	0	0	0	0.0894802	0	0	0	0.0698186	0	0	0	0	0	0	0	0	0	0.034792	0	0	0	0	0	0	0	0.0365497	0.126846	0	0	0.108601	0.15704	0.0295346	0	0.055146	0.0408951	0.0924181
0.0641229	0.0406297	0	0.0422951	0.0904489	0	0.0884383	0.102725	0	0.0278317	0.0252682	0.0574641	0	0	0	0	0	0.0933444	0.0834896	0	0.0689381	0.0214784	0.0914287	0.0914287	0.0451195	0.0424713	0.0525515	0	0	0.0539289	0.0432602	0.0691191	0.0977742	0.043	0	0.0913151	0	0	0.0773951	0	0.0348063	0	0.109635	0.0304963	0.0420611	0.232644	0	0.10338	0.0797895	0.0624553
0.0266064	0.0786569	0	0.0536822	0	0	0	0	0	0	0	0	0	0	0.0427491	0	0.0344493	0	0	0	0.276411	0	0	0	0	0	0	0	0	0.189888	0.0569306	0	0	0	0	0.401414	0	0	0	0	0	0.0455225	0.0440283	0.0443539	0	0.0388841	0	0	0	0
0.038103	0.0383237	0	0	0	0	0	0	0	0	0	0	0	0	0.0583755	0	0.158513	0	0	0	0	0	0	0	0	0	0	0.14245	0.0568018	0.0833684	0	0	0	0	0	0	0	0	0	0	0	0.0634075	0.0644025	0.061215	0	0	0	0	0	0
0.0227933	0.0238676	0	0	0	0	0	0	0	0	0	0	0	0	0.0383634	0	0.110025	0.140413	0	0	0	0	0	0	0	0	0	0.104563	0.0447149	0.0664333	0	0	0	0	0	0	0	0	0	0.0563387	0	0.0419153	0.0403723	0.0403883	0	0	0	0	0	0
0.0182195	0.0197465	0	0	0	0	0	0	0	0	0	0	0	0	0.0312527	0	0.0924035	0.10328	0	0	0	0	0	0	0	0	0	0.0800158	0.0370548	0.0547992	0	0	0	0	0	0	0	0	0	0.0416296	0	0.0334795	0.0310136	0.0325427	0	0	0	0	0	0
0.0193116	0.0209216	0	0	0	0	0	0	0	0	0	0	0	0	0.0338202	0	0.0984565	0.11137	0	0	0	0	0	0	0	0	0	0.0888089	0.039208	0.058805	0	0	0	0	0	0	0	0	0	0.0450688	0	0.0364036	0.033884	0.0353109	0	0	0	0	0	0
0	0	0	0	0	0	0	0	0	0	0	0	0	0	0	0	0	0.063861	0	0	0	0	0	0	0	0	0	0.200367	0.077333	0.109165	0	0	0	0	0	0	0	0	0	0.199083	0	0	0	0	0	0	0	0	0	0
0.0338029	0.0883286	0	0.0567906	0	0	0	0	0	0	0	0	0	0	0.0499113	0	0.124468	0	0	0	0.284045	0	0	0	0	0	0	0	0	0.197209	0.0605539	0	0	0	0	0.399733	0	0	0	0	0	0.0526566	0.0522728	0.0515056	0	0.0421701	0	0	0	0
0.0573133	0.0405991	0	0.0425701	0	0	0.0865855	0.109657	0	0.0263454	0.0224449	0.0478653	0	0	0	0	0	0.0438493	0	0	0.0798345	0.0177697	0	0	0	0	0	0	0	0.0582838	0.0428356	0.0602099	0	0	0	0.117324	0	0	0	0	0.03615	0	0	0.0296684	0.047499	0.398842	0	0.110531	0.0757804	0.0554996
0	0	0	0	0	0	0	0	0	0	0	0	0	0	0	0	0	0.177574	0	0	0	0	0	0	0	0	0	0	0	0	0	0	0	0	0	0	0	0	0	0	0	0	0	0	0	0.0424483	0	0	0	0
0	0	0	0	0	0	0	0	0	0	0	0	0	0	0	0	0	0.179649	0	0	0	0	0	0	0	0	0	0	0	0	0	0	0	0	0	0	0	0	0	0	0	0	0	0	0	0.0427786	0	0	0	0
0	0	0	0	0.419684	0	0	0	0	0	0	0	0	0	0	0	0	0	0.394932	0	0	0	0.16029	0.16029	0.237322	0.211892	0.282217	0	0	0	0	0	0.181967	0.216662	0	0	0	0	0.114138	0	0	0	0.206684	0	0	0	0	0	0	0
0	0	0	0	0.528897	0	0	0	0	0	0	0	0	0	0	0	0	0	0.51498	0	0	0	0.208758	0.208758	0.305132	0.268934	0.356299	0	0	0	0	0	0.23883	0.275654	0	0	0	0	0.141785	0	0	0	0.2656	0	0	0	0	0	0	0
0	0	0	0	0.343243	0	0	0	0	0	0	0	0.0318499	0.0477349	0	0	0	0	0.320939	0.0471611	0	0	0.11267	0.11267	0.155202	0.14379	0.333057	0	0	0	0	0	0.12255	0.26228	0.0595468	0	0	0	0.0902154	0	0	0	0.137727	0	0	0	0	0	0	0
0	0	0	0	0.160207	0	0	0	0	0	0	0	0	0	0	0	0	0	0.152005	0	0	0	0.0664634	0.0664634	0.244045	0.217191	0.290016	0	0	0	0	0	0.0759496	0.22225	0	0	0	0	0.0461502	0	0	0	0.0857709	0	0	0	0	0	0	0
0	0	0	0	0	0	0	0	0	0	0	0	0	0	0	0	0	0	0	0	0	0	0	0	0	0	0	0	0	0	0	0	0	0	0	0	0	0	0.0595543	0	0	0	0	0	0	0	0	0	0	0
0	0	0	0	0	0	0	0	0	0	0	0	0	0	0	0	0	0	0	0	0	0	0	0	0	0	0	0.124781	0.0490447	0.0743873	0	0	0	0	0	0	0	0	0	0	0	0	0	0	0	0	0	0	0	0
0.0212446	0.0224532	0	0	0	0	0	0	0	0	0	0	0	0	0.120629	0	0.163655	0.0890418	0	0	0	0	0	0	0	0	0	0.0699639	0.0362797	0.050897	0	0	0	0	0	0	0	0	0	0.035628	0	0.0338714	0.0320434	0.0332328	0	0	0	0	0	0
0	0	0	0	0.0373483	0.0896799	0	0	0	0	0	0	0.0412363	0.186446	0	0	0	0	0.0386857	0.0622275	0	0	0	0	0	0	0.0717598	0	0	0	0.0723483	0	0	0.0566211	0.242475	0	0	0	0	0	0	0	0	0	0	0	0	0	0	0
0.0692391	0	0	0	0	0	0.0354836	0.0424068	0	0.0795145	0.0688229	0.05991	0	0	0	0	0	0	0	0	0	0.0555937	0	0	0	0	0	0	0	0	0	0.0254079	0	0	0	0	0	0	0.0507579	0	0.106626	0	0	0.0897934	0.135566	0.0231334	0	0.042806	0.0310632	0.0784971
0.141661	0	0	0	0	0	0.285762	0.343095	0	0.0661139	0.059894	0.127639	0	0	0	0	0	0	0	0	0	0.0478338	0	0	0	0	0	0	0	0	0	0.392288	0	0	0	0	0	0	0	0	0.0928542	0	0	0.0809828	0.108465	0.117961	0	0.35278	0.217818	0.135438
0.30317	0	0	0	0	0	0.603236	0.728448	0	0.066894	0.0604531	0.273325	0	0	0	0	0	0	0	0	0	0.0481818	0	0	0	0	0	0	0	0	0	0.378059	0	0	0	0	0	0	0	0	0.0946581	0	0	0.0824889	0.11054	0.118525	0	0.748875	0.46077	0.28063
0.220597	0	0	0	0	0	0.423349	0.514836	0	0.0507854	0.0445545	0.192633	0	0	0	0	0	0	0	0	0	0.0351024	0	0	0	0	0	0	0	0	0	0.264721	0	0	0	0	0	0	0	0	0.0722397	0	0	0.0623376	0.0863693	0.0888251	0	0.526129	0.332736	0.202192
0	0	0.0845771	0	0	0	0	0	0	0	0	0	0.280865	0	0	0	0	0	0	0	0	0	0	0	0	0	0	0	0	0	0	0	0	0	0	0	0.0841192	0	0	0	0	0	0	0	0	0	0	0	0	0
0.107608	0.0259231	0	0	0	0	0.130344	0.152801	0	0.0374138	0.0335285	0.0734294	0	0	0.0390373	0	0.105135	0	0	0	0	0.0275727	0	0	0	0	0	0	0	0	0	0.2069	0	0	0	0	0	0	0	0	0.04904	0.0416431	0.0401843	0.211906	0.058918	0.0726874	0	0.154497	0.111852	0.0799836
0.0623871	0	0	0	0	0	0.0977222	0.11902	0	0.0290271	0.0250529	0.0532105	0	0	0	0	0	0	0	0	0	0.020124	0	0	0	0	0	0	0	0	0	0.320409	0	0	0	0	0	0	0	0	0.0392887	0	0	0.0333098	0.0493437	0.055512	0	0.120255	0.0844254	0.0603595
0.120809	0	0	0	0	0	0.186063	0.239242	0	0.0276554	0.0235436	0.0994521	0	0	0	0	0	0	0	0	0	0.018613	0	0	0	0	0	0	0	0	0	0.455474	0	0	0	0	0	0	0	0	0.0380729	0	0	0.0314952	0.0494385	0.0535942	0	0.241269	0.161569	0.108119
0.0661447	0.0647245	0	0	0	0	0	0	0	0	0	0	0	0	0.349136	0	0.259125	0	0	0	0	0	0	0	0	0	0	0	0	0	0	0	0	0	0	0	0	0	0	0	0	0.107591	0.11559	0.103476	0	0	0	0	0	0
0.051824	0.015412	0	0	0	0	0.0467966	0.0577538	0	0.0194483	0.0178496	0.0329711	0	0	0.0678276	0	0.0609424	0.0500949	0	0	0	0.0154905	0	0	0	0	0	0	0	0	0	0.148494	0	0	0	0	0	0	0	0.0193364	0.0237683	0.020951	0.0188042	0.0411662	0.0300291	0.0368826	0	0.0579195	0.0438567	0.037224
0.0851668	0.0169657	0	0	0	0	0.0496594	0.0612791	0	0.0514377	0.0452247	0.0602927	0	0	0.023009	0	0.0203955	0	0	0	0	0.0380432	0	0	0	0	0	0	0	0	0	0.17471	0	0	0	0	0	0	0	0	0.0658922	0.0234768	0.0213953	0.141251	0.0853502	0.0368119	0	0.0615479	0.0459636	0.0737313
0	0	0	0	0	0	0	0	0	0	0	0	0	0	0	0	0	0.130542	0	0	0	0	0	0	0	0	0	0	0	0	0	0	0	0	0	0	0	0	0	0	0	0	0	0	0	0.0320267	0	0	0	0
0.0841783	0	0	0	0	0	0.152749	0.185548	0	0.0402597	0.0347654	0.0722501	0	0	0	0	0	0	0	0	0	0.027317	0	0	0	0	0	0	0	0	0	0.0976021	0	0	0	0	0	0	0	0	0.0566353	0	0	0.0483117	0.0695209	0.0718579	0	0.188723	0.124113	0.0808354
0	0	0	0	0.0811508	0	0	0	0	0	0	0	0.0912087	0.0532469	0	0.0669812	0.0400822	0	0.0836938	0.140178	0	0	0	0	0	0	0.0632182	0	0	0	0	0	0	0.0488978	0.068256	0	0	0	0	0	0	0	0	0	0	0	0	0	0	0
0.138967	0	0	0	0	0	0.267839	0.318193	0	0.0641625	0.0584803	0.125507	0	0	0	0	0	0	0	0	0	0.0469428	0	0	0	0	0	0	0	0	0	0.172548	0	0	0	0	0	0	0	0	0.0885011	0	0	0.0773157	0.103494	0.116504	0	0.325762	0.20885	0.133004
0.133504	0	0	0	0	0	0.210915	0.265243	0	0.0305317	0.0262537	0.111729	0	0	0	0	0	0	0	0	0	0.0208585	0	0	0	0	0	0	0	0	0	0.698398	0	0	0	0	0	0	0	0	0.0418249	0	0	0.0351053	0.0531317	0.0581632	0	0.267827	0.181276	0.120394
0	0	0	0	0	0	0	0	0	0	0	0	0	0	0	0	0	0	0	0	0	0	0	0	0	0	0	0.649392	0.273794	0.53047	0	0	0	0	0	0	0	0	0	0	0	0	0	0	0	0	0	0	0	0
0	0	0	0	0	0	0	0	0	0	0	0	0	0	0	0	0	0	0	0	0	0	0	0	0	0	0	0.130809	0.115209	0.0762523	0	0	0	0	0	0	0	0	0	0	0	0	0	0	0	0	0	0	0	0
0	0	0	0	0	0	0	0	0	0	0	0	0	0	0	0	0	0	0	0	0	0	0	0	0	0	0	0.132213	0.115643	0.0766703	0	0	0	0	0	0	0	0	0	0	0	0	0	0	0	0	0	0	0	0
0.0755629	0	0	0	0	0	0.126987	0.152299	0	0.0355047	0.0308948	0.0653061	0	0	0	0	0	0	0	0	0	0.0247515	0	0	0	0	0	0	0	0	0	0.0854905	0	0	0	0	0	0	0	0	0.0484767	0	0	0.0416725	0.0592865	0.0656008	0	0.154393	0.106551	0.0728528
0.227367	0	0.0516913	0	0	0	0.0387516	0.044505	0	0.256896	0.232371	0.203942	0.0806867	0	0	0	0	0	0	0	0	0.0686278	0	0	0	0	0	0	0	0	0	0.0296062	0	0	0	0	0	0	0	0	0.114004	0	0	0.099567	0.137966	0.0259748	0	0.0448646	0.0344395	0.0869691
0.0393502	0.0393251	0	0	0.327588	0	0	0	0	0	0	0	0.165401	0.0862723	0.0611841	0	0.0473716	0	0.345642	0.268242	0	0	0	0	0	0	0.114702	0	0	0	0	0	0	0.0886215	0.126016	0	0	0	0	0	0	0.0674655	0.0692027	0.0646889	0	0	0	0	0	0
0.274254	0	0	0	0	0	0.0532993	0.061606	0	0.320237	0.285831	0.243951	0	0	0	0	0	0	0	0	0	0.224371	0	0	0	0	0	0	0	0	0	0.0373694	0	0	0	0	0	0.0834425	0	0.076658	0.404189	0	0	0.12993	0.177437	0.0301583	0	0.0624416	0.0451086	0.103665
0.116049	0.127742	0	0	0	0	0	0	0	0	0	0	0	0	0.2995	0	0.193497	0	0	0	0	0	0	0	0	0	0	0	0	0	0	0	0	0	0	0	0	0	0	0	0	0.212707	0.196287	0.207748	0	0	0	0	0	0
0	0	0	0	0	0	0	0	0	0	0	0	0	0.137232	0	0	0	0.116135	0	0	0	0	0	0	0	0	0	0	0.0924212	0.056571	0	0	0	0	0	0	0	0	0.102997	0.0479748	0	0	0	0	0.168507	0	0	0	0	0.099542
0	0	0	0	0	0	0	0	0	0	0	0	0	0	0	0	0	0	0	0	0	0	0	0	0	0	0	0	0	0	0	0	0	0	0	0	0	0	0.202843	0	0	0	0	0	0	0	0	0	0	0
0	0	0	0	0	0	0	0	0	0	0	0	0	0	0	0	0	0	0	0	0	0	0	0	0	0	0	0	0	0	0	0	0	0	0	0	0	0	0.16868	0	0	0	0	0	0	0	0	0	0	0
0.0641152	0	0	0	0	0	0.105087	0.130782	0	0.0303536	0.0257456	0.0536873	0	0	0	0	0	0	0	0	0	0.0202146	0	0	0	0	0	0	0	0	0	0.323377	0	0	0	0	0	0	0	0	0.0423005	0	0	0.035304	0.054082	0.0566498	0	0.132297	0.0892832	0.0618684
0.606512	0.0881862	0	0	0	0	0.0347736	0.0401678	0	0.238818	0.217189	0.192019	0	0	0.113824	0	0.0583936	0	0	0	0	0.0643282	0	0	0	0	0	0	0	0	0	0.0273272	0	0	0	0	0	0	0	0	0.104644	0.140856	0.121735	0.551483	0.128487	0.0248726	0	0.0404166	0.03137	0.0824579
0	0	0.0741998	0	0	0	0	0	0	0	0	0	0.240492	0	0	0	0	0	0	0	0	0	0	0	0	0	0	0	0	0	0	0	0	0	0	0	0.0717409	0	0	0	0	0	0	0	0	0	0	0	0	0
0	0	0	0	0	0	0	0	0	0	0	0	0	0	0	0	0	0.147944	0	0	0	0	0	0	0	0	0	0	0	0	0	0	0	0	0	0	0	0	0	0	0	0	0	0	0	0.0358869	0	0	0	0
0	0	0.257958	0	0	0	0	0	0	0	0	0	0.0592516	0	0	0	0	0	0	0	0	0	0	0	0	0	0	0	0	0	0	0	0	0	0	0	0	0	0	0	0	0	0	0	0	0	0	0	0	0
0.0617833	0.0431594	0	0.0453059	0	0	0.0944669	0.117141	0	0.0283611	0.02447	0.0523836	0	0	0	0	0	0.046997	0	0	0.0845677	0.019554	0	0	0	0	0	0	0	0.0614032	0.0462179	0.0662752	0	0	0	0.121617	0	0	0	0	0.0384681	0	0	0.0320814	0.0494352	0.265596	0	0.118158	0.082277	0.059791
0.0709458	0.0474242	0	0.0499161	0	0	0.111655	0.134723	0	0.0325656	0.0285464	0.0613727	0	0	0	0	0	0.0525246	0	0	0.0944042	0.0230443	0	0	0	0	0	0	0	0.0672677	0.0520946	0.0785457	0	0	0	0.132764	0	0	0	0	0.0436706	0	0	0.0372203	0.0543137	0.302213	0	0.136111	0.0960879	0.0685638
0.0617833	0.0431594	0	0.0453059	0	0	0.0944669	0.117141	0	0.0283611	0.02447	0.0523836	0	0	0	0	0	0.046997	0	0	0.0845677	0.019554	0	0	0	0	0	0	0	0.0614032	0.0462179	0.0662752	0	0	0	0.121617	0	0	0	0	0.0384681	0	0	0.0320814	0.0494352	0.265596	0	0.118158	0.082277	0.059791
0	0	0.351663	0	0	0	0	0	0	0	0	0	0.0789438	0	0	0	0	0	0	0	0	0	0	0	0	0	0	0	0	0	0	0	0	0	0	0	0	0	0	0	0	0	0	0	0	0	0	0	0	0
0.092327	0.0942381	0	0	0	0	0	0	0	0	0	0	0	0	0.295753	0	0.237628	0	0	0	0	0	0	0	0	0	0	0	0	0	0	0	0	0	0	0	0	0	0	0	0	0.162517	0.162551	0.156387	0	0	0	0	0	0
0.793574	0.0905554	0	0	0	0	0.181388	0.424959	0	0.230385	0.203068	0.265167	0	0	0.120945	0	0.0618786	0	0	0	0	0.0590277	0	0	0	0	0	0	0	0	0	0.133882	0	0	0	0	0	0	0	0	0.105988	0.152057	0.131357	0.23965	0.132672	0.0554947	0	0.223191	0.161223	0.168297
0.0825967	0	0	0	0	0	0.0447791	0.0528057	0	0.0962652	0.084285	0.0722187	0.0570733	0	0	0	0	0	0	0	0	0.06813	0	0	0	0	0	0	0	0	0	0.0313506	0	0	0	0	0.178447	0	0	0	0.129133	0	0	0.110457	0.159799	0.0266578	0	0.0534291	0.038323	0.0914732
0	0	0	0	0	0	0	0	0	0	0	0	0	0.161972	0	0	0	0	0	0	0	0	0	0	0	0	0	0	0.454133	0.0652829	0	0	0	0	0	0	0	0	0.115225	0	0	0	0	0	0.203326	0	0	0	0	0.112295
0	0	0	0	0	0.267431	0	0	0	0	0	0	0	0	0	0	0	0	0	0	0	0	0	0	0	0	0	0	0	0	0.377447	0	0	0	0	0	0	0	0	0	0	0	0	0	0	0	0	0	0	0
0	0	0	0	0.114468	0.248163	0	0	0	0	0	0	0	0	0	0	0	0	0.105013	0	0	0	0.121204	0.121204	0.0665391	0.0606312	0.079583	0	0	0	0.184746	0	0.135436	0.0617375	0	0	0	0	0.0925021	0	0	0	0.156129	0	0	0	0	0	0	0
0	0	0	0	0	0.342494	0	0	0	0	0	0	0	0	0	0	0	0	0	0	0	0	0	0	0	0	0	0	0	0	0.228134	0	0	0	0	0	0	0	0	0	0	0	0	0	0	0	0	0	0	0
0	0.229728	0	0.260243	0	0	0	0	0.24323	0	0	0	0	0	0	0	0	0	0	0	0	0	0	0	0	0	0	0	0	0	0	0	0	0	0	0	0	0	0	0	0	0	0	0	0	0.0807115	0	0	0	0
0	0	0	0	0	0	0	0	0	0	0	0	0	0	0	0	0	0	0	0	0	0	0	0	0	0	0	0	0	0	0	0	0	0	0	0	0	0	0	0	0	0.170441	0	0	0	0	0.313979	0	0	0
0.0686378	0	0	0	0	0	0.0358633	0.043519	0	0.0792776	0.0676266	0.0586353	0	0	0	0	0	0	0	0	0	0.809943	0	0	0	0	0	0	0	0	0	0.0250931	0	0	0	0	0	0.133853	0	0.056213	0.293729	0	0	0.0900917	0.14024	0.0231088	0	0.0439465	0.0311937	0.0788064
0	0	0.0876004	0	0	0	0	0	0	0	0	0	0.287075	0	0	0	0	0	0	0	0	0	0	0	0	0	0	0	0	0	0	0	0	0	0	0	0.0866214	0	0	0	0	0	0	0	0	0	0	0	0	0
0	0	0	0	0.206348	0	0	0	0	0	0	0	0.0465591	0.0682	0	0	0	0	0.202839	0.0750336	0	0	0.182751	0.182751	0.093893	0.0844096	0.340377	0	0	0	0	0	0.204291	0.264877	0.0940556	0	0	0	0.130737	0	0	0	0.224825	0	0	0	0	0	0	0
0	0	0	0	0	0	0	0	0	0	0	0	0	0	0	0	0	0	0	0	0	0	0	0	0	0	0	0	0	0	0	0	0	0	0	0	0	0	0.0613381	0	0	0	0	0	0	0	0	0	0	0
0	0	0	0	0.0325197	0	0	0	0	0	0	0	0.0360341	0.054922	0	0	0	0	0.0334514	0.0556653	0	0	0	0	0	0	0.177643	0	0	0	0	0	0	0.135415	0.0711092	0	0	0	0.0493918	0	0	0	0	0	0	0	0	0	0	0
0.167706	0	0	0	0	0	0.173083	0.211113	0	0.0782437	0.0692215	0.1456	0	0	0	0	0	0	0	0	0	0.0572446	0	0	0	0	0	0	0	0	0	0.45849	0	0	0	0	0	0	0.0347506	0	0.101632	0	0	0.0867982	0.127121	0.0539214	0	0.212511	0.154619	0.162984
0.0694919	0	0	0	0	0	0.116715	0.142992	0	0.032955	0.0282115	0.0589095	0	0	0	0	0	0	0	0	0	0.0222732	0	0	0	0	0	0	0	0	0	0.0772754	0	0	0	0	0	0	0	0	0.0457347	0	0	0.0386583	0.0573315	0.0606978	0	0.144854	0.0981345	0.0669852
0	0.0414252	0	0.0433987	0	0.0648786	0	0	0	0	0	0	0	0	0	0	0	0	0	0	0.079105	0	0	0	0	0	0	0	0	0.0584506	0.383276	0	0	0	0	0.113075	0	0	0	0	0	0	0	0	0	0.0315291	0	0	0	0
0.08483	0	0	0	0	0	0.0470951	0.0554933	0	0.0994452	0.0868566	0.0741097	0	0	0	0	0	0	0	0	0	0.0699905	0	0	0	0	0	0	0	0	0	0.0324552	0	0	0	0	0	0	0.142328	0	0.13425	0	0	0.115109	0.165292	0.0271421	0	0.0562119	0.0399427	0.0935526
0.107175	0	0	0	0	0	0.214568	0.259759	0	0.0515135	0.0450929	0.0937732	0	0	0	0	0	0	0	0	0	0.0354502	0	0	0	0	0	0	0	0	0	0.13028	0	0	0	0	0	0	0	0	0.073759	0	0	0.0636387	0.0880807	0.0894027	0	0.266235	0.16591	0.102549
0.0658402	0	0	0	0	0	0.105912	0.129976	0	0.0308056	0.0264818	0.0558924	0	0	0	0	0	0	0	0	0	0.0210579	0	0	0	0	0	0	0	0	0	0.0720994	0	0	0	0	0	0	0	0	0.0422178	0	0	0.0355798	0.0533152	0.0582408	0	0.131415	0.0905498	0.063587
0.0789416	0.0408011	0	0.0537155	0	0	0.121334	0.141714	0.243183	0.0354792	0.0318536	0.0701946	0	0	0	0	0	0	0	0	0	0.0263735	0	0	0	0	0	0	0	0	0	0.0886038	0	0	0	0	0	0	0	0	0.0460692	0	0	0.0402826	0.0552743	0.266222	0	0.143166	0.105141	0.0764184
0.0797625	0	0	0	0	0	0.140273	0.168869	0	0.0379406	0.0328517	0.0687353	0	0	0	0	0	0	0	0	0	0.0260834	0	0	0	0	0	0	0	0	0	0.0915299	0	0	0	0	0	0	0	0	0.0526423	0	0	0.0452081	0.0642203	0.0684883	0	0.171564	0.115525	0.0767451
0	0	0	0	0	0	0	0	0	0	0	0	0	0	0	0	0	0	0	0	0	0	0	0	0	0	0	0	0	0	0	0	0	0	0	0	0	0	0	0	0	0	0	0	0	0	0	0	0	0
0	0	0	0	0	0	0	0	0	0	0	0	0	0.190787	0	0	0	0	0	0	0	0	0	0	0	0	0	0	0.126588	0.215151	0	0	0	0	0	0	0	0	0.135697	0	0	0	0	0	0.232189	0	0	0	0	0.136085
0	0	0	0	0	0	0	0	0	0	0	0	0	0.194301	0	0	0	0	0	0	0	0	0	0	0	0	0	0	0.127679	0.218803	0	0	0	0	0	0	0	0	0.136941	0	0	0	0	0	0.237438	0	0	0	0	0.13746
0	0	0	0	0.0352153	0	0	0	0	0	0	0	0.0387964	0.0590018	0	0	0	0	0.0361979	0.0621246	0	0	0	0	0	0	0.196252	0	0	0	0	0	0	0.148606	0.0789719	0	0	0	0	0	0	0	0	0	0	0	0	0	0	0
0.0540425	0.0456174	0	0.0476906	0	0	0.0806332	0.0991096	0	0.0249531	0.0214474	0.045785	0	0	0	0	0	0.0490757	0	0	0.0823446	0.0173211	0	0	0	0	0	0	0	0.0617097	0.0486893	0.0570289	0	0	0	0.112415	0	0	0	0	0.0335302	0	0	0.0282222	0.0427334	0.443998	0	0.0999653	0.0709895	0.0524376
0	0.0370083	0	0.0383556	0	0	0	0	0	0	0	0	0	0.0301483	0	0	0	0	0	0	0.160064	0	0	0	0	0	0	0.291443	0.183501	0.639168	0.0381567	0	0	0	0	0.220474	0	0	0.151218	0	0	0	0	0	0.035556	0.0297562	0	0	0	0.0247368
0.140315	0	0	0	0	0	0.0865281	0.100466	0	0.167927	0.153199	0.126993	0	0.190193	0	0	0	0	0	0	0	0.125186	0	0	0	0	0	0	0.125067	0.0734816	0	0.0574132	0	0	0	0	0	0	0.134381	0	0.224777	0	0	0.198142	0.493962	0.0421686	0	0.102509	0.0694396	0.281693
0.0660232	0	0	0	0	0.159116	0.034175	0.0418827	0	0.076076	0.0644291	0.0560281	0	0	0	0	0	0	0	0	0	0.0509541	0	0	0	0	0	0	0	0	0.127836	0.023881	0	0	0	0	0	0	0	0	0.104744	0	0	0.0861821	0.137256	0.0225033	0	0.0422729	0.0298356	0.0766132
0.0855428	0.0877339	0	0	0	0	0	0	0	0	0	0	0	0	0.125737	0	0.251059	0	0	0	0	0	0	0	0	0	0	0	0	0	0	0	0	0	0	0	0	0	0	0	0	0.432598	0.143866	0.140731	0	0	0.191287	0	0	0
0	0	0	0	0	0	0	0	0	0	0	0	0	0	0	0	0	0	0	0	0	0.157383	0	0	0	0	0	0	0	0	0	0	0	0	0	0	0	0.294044	0	0.11001	0.127292	0	0	0	0	0	0	0	0	0
0.085367	0	0	0	0	0	0.0476718	0.0561668	0	0.100217	0.0874771	0.0745627	0	0	0	0	0	0	0	0	0	0.353335	0	0	0	0	0	0	0	0	0	0.0327235	0	0	0	0	0	0.172802	0	0.0692676	0.366961	0	0	0.116251	0.166649	0.0272575	0	0.0569103	0.0403407	0.0940518
0.131897	0.142973	0	0	0.142038	0	0	0	0	0	0	0	0	0	0.209836	0	0.0946659	0	0.133946	0	0	0	0.156658	0.156658	0.0858336	0.076865	0.101572	0	0	0	0	0	0.177529	0.0785274	0	0	0	0	0.112289	0	0	0.260988	0.649037	0.251663	0	0	0	0	0	0
0.0927502	0.103502	0	0	0.0544041	0	0	0	0	0	0	0	0.0607072	0.0358274	0.34318	0	0.133473	0	0.055406	0.0867626	0	0	0	0	0	0	0.0401325	0	0	0	0	0	0	0.0313103	0.0423273	0	0	0	0.0317089	0	0	0.154239	0.138569	0.152367	0	0	0	0	0	0
0.235432	0	0	0	0	0	0.0409168	0.047025	0	0.267402	0.241436	0.210895	0.0492179	0	0	0	0	0	0	0	0	0.0710245	0	0	0	0	0	0	0	0	0	0.0308812	0	0	0	0	0.150076	0	0	0	0.119429	0	0	0.104324	0.144257	0.0267316	0	0.047438	0.0361107	0.0898908
0.279963	0	0	0	0	0	0.0547881	0.0634939	0	0.327628	0.292456	0.248793	0	0	0	0	0	0	0	0	0	0.0840997	0	0	0	0	0	0	0	0	0	0.0382436	0	0	0	0	0	0	0	0	0.152406	0	0	0.132988	0.182531	0.0307566	0	0.0643671	0.0462214	0.105893
0.0833008	0	0	0	0	0	0.0454954	0.053634	0	0.0972628	0.0850942	0.0728161	0	0	0	0	0	0	0	0	0	0.0687179	0	0	0	0	0	0	0	0	0	0.031697	0	0	0	0	0	0	0.140449	0	0.130725	0	0	0.111907	0.161506	0.0268113	0	0.054286	0.0388276	0.0921293
0.104312	0.115156	0	0	0	0	0	0	0	0	0	0	0	0	0.24697	0	0.153601	0.0935718	0	0	0	0	0	0	0	0	0	0	0	0	0	0	0	0	0	0	0	0	0	0.0377477	0	0.18463	0.168675	0.180885	0	0	0	0	0	0
0	0	0	0	0	0	0	0	0	0	0	0	0	0	0	0	0	0	0	0	0	0	0	0	0	0	0	0	0	0	0	0	0	0	0	0	0	0	0	0	0	0	0	0	0	0	0	0	0	0
0	0	0	0	0	0.210202	0	0	0	0	0	0	0	0	0	0	0	0	0	0	0	0	0	0	0	0	0	0	0	0	0.164238	0	0	0	0	0	0	0	0	0	0	0	0	0	0	0	0	0	0	0
0.0796724	0	0.0623207	0	0	0	0.0421987	0.0496844	0	0.0922864	0.0809928	0.069786	0.2252	0	0	0	0	0	0	0	0	0.0658072	0	0	0	0	0	0	0	0	0	0.0300005	0	0	0	0	0.0642966	0	0	0	0.122854	0	0	0.105117	0.15226	0.0258892	0	0.0502251	0.0364372	0.0884097
0.0690262	0	0.0537986	0	0	0	0.0352771	0.0422038	0	0.0792155	0.0685664	0.0597099	0.0794946	0	0	0	0	0	0	0	0	0.05538	0	0	0	0	0	0	0	0	0	0.025297	0	0	0	0	0	0	0	0	0.106215	0	0	0.0893447	0.135271	0.023103	0	0.0425952	0.0309114	0.078351
0	0	0	0	0	0	0	0	0	0	0	0	0	0	0	0.182278	0.0955154	0	0	0	0	0	0	0	0	0	0	0	0	0	0	0	0	0	0	0	0	0	0	0	0	0	0	0	0	0	0	0	0	0
0	0	0	0	0.278131	0	0	0	0	0	0	0	0	0	0	0	0	0	0.283983	0	0	0	0.336258	0.336258	0.177446	0.151169	0.204259	0	0	0	0	0	0.389496	0.155973	0	0	0	0	0.210068	0	0	0	0.420536	0	0	0	0	0	0	0
0	0	0	0	0	0	0	0	0	0	0	0	0	0.130696	0	0	0	0	0	0	0	0	0	0	0	0	0	0	0.0850742	0.0552751	0	0	0	0	0	0	0	0	0.0975421	0	0	0	0	0	0.165355	0	0	0	0	0.0922885
0.0617787	0.0392232	0	0.0407733	0.0869068	0	0.0840009	0.0974646	0	0.0266959	0.0242692	0.0554325	0	0	0	0	0	0.0925553	0.0801125	0	0.0654284	0.0207148	0.0873922	0.0873922	0.0428975	0.0404946	0.049963	0	0	0.0517555	0.0415508	0.0662041	0.0931654	0.040976	0	0.0863559	0	0	0.0747864	0	0.0332176	0	0.104432	0.0291285	0.0401499	0.272467	0	0.0980476	0.0761736	0.0602294
[truncated: 276 more columns]

## Sheet: disease ID
ID	disease name
1	ACTH-Secreting Pituitary Adenoma
2	AIDS Dementia Complex
3	Abortion, Habitual
4	Acquired Immunodeficiency Syndrome
5	Acute Coronary Syndrome
6	Acute Lung Injury
7	Adenocarcinoma
8	Adenoma
9	Adenoviridae Infections
10	Adrenal Cortex Neoplasms
11	Adrenocortical Adenoma
12	Adrenocortical Carcinoma
13	Albuminuria
14	Alopecia
15	Alzheimer Disease
16	Amyloidosis
17	Amyotrophic Lateral Sclerosis
18	Anemia, Sickle Cell
19	Angina, Unstable
20	Anoxia
21	Antiphospholipid Syndrome
22	Anus Neoplasms
23	Aortic Aneurysm, Abdominal
24	Aortic Aneurysm, Thoracic
25	Aortic Valve Insufficiency
26	Aortic Valve Stenosis
27	Arrhythmias, Cardiac
28	Arthritis
29	Arthritis, Psoriatic
30	Arthritis, Rheumatoid
31	Asthma
32	Astrocytoma
33	Atherosclerosis
34	Atrial Fibrillation
35	Atrophy
36	Autoimmune Diseases
37	Azoospermia
38	Barrett Esophagus
39	Behcet Syndrome
40	Biliary Atresia
41	Biliary Tract Neoplasms
42	Brain Injuries
43	Brain Ischemia
44	Brain Neoplasms
45	Breast Neoplasms
46	Burkitt Lymphoma
47	Burns
48	Carcinoma
49	Carcinoma, Basal Cell
50	Carcinoma, Ductal, Breast
51	Carcinoma, Ehrlich Tumor
52	Carcinoma, Embryonal
53	Carcinoma, Endometrioid
54	Carcinoma, Hepatocellular
55	Carcinoma, Neuroendocrine
56	Carcinoma, Non-Small-Cell Lung
57	Carcinoma, Renal Cell
58	Carcinoma, Small Cell
59	Carcinoma, Squamous Cell
60	Cardiomegaly
61	Cardiomyopathies
62	Cardiomyopathy, Dilated
63	Cardiomyopathy, Hypertrophic
64	Carotid Artery Diseases
65	Cataract
66	Central Nervous System Diseases
67	Cerebellar Neoplasms
68	Cerebral Hemorrhage
69	Cerebral Infarction
70	Cervical Intraepithelial Neoplasia
71	Chlamydia Infections
72	Cholangiocarcinoma
73	Cholesteatoma
74	Chondrodysplasia Punctata
75	Chordoma
76	Choriocarcinoma
77	Cicatrix
78	Cocaine-Related Disorders
79	Colitis
80	Colitis, Ulcerative
81	Colonic Neoplasms
82	Colorectal Neoplasms
83	Colorectal Neoplasms, Hereditary Nonpolyposis
84	Coronary Artery Disease
85	Creutzfeldt-Jakob Syndrome
86	Crohn Disease
87	Cystic Fibrosis
88	Cystitis, Interstitial
89	Dementia
90	Demyelinating Diseases
91	Dermatitis, Atopic
92	Diabetes Complications
93	Diabetes Mellitus
94	Diabetes Mellitus, Type 1
95	Diabetes Mellitus, Type 2
96	Diabetic Nephropathies
97	Diabetic Retinopathy
98	Digestive System Neoplasms
99	Distal Myopathies
100	Down Syndrome
101	Drug-Induced Liver Injury
102	Dyslipidemias
103	Dyspepsia
104	Eclampsia
105	Eczema
106	Encephalomyelitis, Autoimmune, Experimental
107	Endometrial Neoplasms
108	Endometriosis
109	Endomyocardial Fibrosis
110	Eosinophilic Esophagitis
111	Ependymoma
112	Esophageal Neoplasms
113	Eye Abnormalities
114	Fanconi Anemia
115	Fatty Liver
116	Fatty Liver, Alcoholic
117	Fibrosarcoma
118	Fibrosis
119	Focal Epithelial Hyperplasia
120	Fragile X Syndrome
121	Frontotemporal Lobar Degeneration
122	Gastritis, Atrophic
123	Gastrointestinal Neoplasms
124	Gerstmann-Straussler-Scheinker Disease
125	Giant Cell Tumors
126	Glioblastoma
127	Glioma
128	Glomerulonephritis
129	Glomerulonephritis, IGA
130	Gout
131	Graft vs Host Disease
132	Granulosa Cell Tumor
133	Graves Disease
134	HIV Infections
135	Hamartoma Syndrome, Multiple
136	Hand, Foot and Mouth Disease
137	Head and Neck Neoplasms
138	Hearing Loss
139	Heart Defects, Congenital
140	Heart Diseases
141	Heart Failure
142	Hemangioma
143	Hemangiosarcoma
144	Hematologic Neoplasms
145	Hepatitis
146	Hepatitis B
147	Hepatitis B, Chronic
148	Hepatitis C
149	Hepatitis C, Chronic
150	Hepatitis, Chronic
151	Hepatoblastoma
152	Hodgkin Disease
153	Huntington Disease
154	Hyperglycemia
155	Hyperlipidemias
156	Hypertension
157	Hypertrophy
158	Hypertrophy, Left Ventricular
159	Hypopharyngeal Neoplasms
160	Hypoxia-Ischemia, Brain
161	Infertility, Male
162	Inflammation
163	Inflammatory Bowel Diseases
164	Influenza, Human
165	Intellectual Disability
166	Intracranial Aneurysm
167	Irritable Bowel Syndrome
168	Ischemia
169	Keloid
170	Keratoconus
171	Kidney Diseases
172	Kidney Failure, Chronic
173	Kidney Neoplasms
174	Laryngeal Neoplasms
175	Leiomyoma
176	Leiomyosarcoma
177	Leprosy
178	Leukemia
179	Leukemia, B-Cell
180	Leukemia, Biphenotypic, Acute
181	Leukemia, Lymphocytic, Chronic, B-Cell
182	Leukemia, Myelogenous, Chronic, BCR-ABL Positive
183	Leukemia, Myeloid
184	Leukemia, Myeloid, Acute
185	Leukemia, Myeloid, Chronic-Phase
186	Leukemia, Promyelocytic, Acute
187	Leukemia-Lymphoma, Adult T-Cell
188	Leukoplakia, Oral
189	Lichen Planus, Oral
190	Lipid Metabolism Disorders
191	Liposarcoma
192	Liver Cirrhosis
193	Liver Cirrhosis, Biliary
194	Liver Diseases
195	Liver Diseases, Alcoholic
196	Liver Failure
197	Liver Neoplasms
198	Long QT Syndrome
199	Lung Diseases
200	Lung Diseases, Interstitial
201	Lung Neoplasms
202	Lupus Erythematosus, Systemic
203	Lupus Nephritis
204	Lupus Vulgaris
205	Lymphoma
206	Lymphoma, B-Cell
207	Lymphoma, Extranodal NK-T-Cell
208	Lymphoma, Large B-Cell, Diffuse
209	Lymphoma, Large-Cell, Anaplastic
210	Lymphoma, Mantle-Cell
211	Lymphoma, Non-Hodgkin
212	Lymphoma, Primary Effusion
213	Lymphoma, T-Cell
214	Lymphoproliferative Disorders
215	Marek Disease
216	Mastocytosis, Systemic
217	Medulloblastoma
218	Melanoma
219	Meningioma
220	Mesothelioma
221	Metabolic Diseases
222	Mouth Neoplasms
223	Moyamoya Disease
224	Multiple Endocrine Neoplasia Type 1
225	Multiple Myeloma
226	Multiple Sclerosis
227	Muscular Disorders, Atrophic
228	Muscular Dystrophies
229	Muscular Dystrophy, Duchenne
230	Muscular Dystrophy, Facioscapulohumeral
231	Musculoskeletal Abnormalities
232	Myasthenia Gravis
233	Mycosis Fungoides
234	Myelodysplastic Syndromes
235	Myeloproliferative Disorders
236	Myocardial Infarction
237	Myocardial Ischemia
238	Myocardial Reperfusion Injury
239	Myocarditis
240	Myopia
241	Myositis Ossificans
242	Myotonic Dystrophy
243	Nasal Polyps
244	Nasopharyngeal Neoplasms
245	Neoplasms, Germ Cell and Embryonal
246	Neoplasms, Glandular and Epithelial
247	Neoplasms, Squamous Cell
248	Nephrosclerosis
249	Nerve Sheath Neoplasms
250	Neurilemmoma
251	Neuroblastoma
252	Neurodegenerative Diseases
253	Neurofibromatosis 2
254	Neuroma, Acoustic
255	Neutropenia
256	Nevus, Pigmented
257	Obesity
258	Odontogenic Tumors
259	Oligodendroglioma
260	Osteoarthritis
261	Osteolysis
262	Osteoporosis
263	Osteosarcoma
264	Ovarian Neoplasms
265	Pain
266	Pancreatic Neoplasms
267	Parkinson Disease
268	Pemphigus, Benign Familial
269	Periodontal Diseases
270	Periodontitis
271	Pheochromocytoma
272	Pituitary Neoplasms
273	Polycystic Kidney Diseases
274	Polycythemia Vera
275	Pre-Eclampsia
276	Precursor B-Cell Lymphoblastic Leukemia-Lymphoma
277	Precursor Cell Lymphoblastic Leukemia-Lymphoma
278	Precursor T-Cell Lymphoblastic Leukemia-Lymphoma
279	Pregnancy, Ectopic
280	Prion Diseases
281	Prolactinoma
282	Prostatic Neoplasms
283	Psoriasis
284	Pulmonary Disease, Chronic Obstructive
285	Pulmonary Embolism
286	Pulmonary Fibrosis
287	RNA Virus Infections
288	Radiation Injuries
289	Rectal Neoplasms
290	Renal Insufficiency
291	Reperfusion Injury
292	Retinal Degeneration
293	Retinal Neovascularization
294	Retinoblastoma
295	Rhabdomyosarcoma
296	Rhinitis, Allergic, Perennial
297	Salivary Gland Neoplasms
298	Sarcoma
299	Sarcoma, Ewing
300	Sarcoma, Kaposi
301	Sarcoma, Synovial
302	Schistosomiasis
303	Scleroderma, Localized
304	Scleroderma, Systemic
305	Sepsis
306	Sezary Syndrome
307	Sjogrens Syndrome
308	Skin Neoplasms
309	Small Cell Lung Carcinoma
310	Spinal Cord Injuries
311	Stomach Diseases
312	Stomach Neoplasms
313	Stroke
314	Supranuclear Palsy, Progressive
315	Testicular Neoplasms
316	Thyroid Neoplasms
317	Tongue Neoplasms
318	Tourette Syndrome
319	Toxoplasmosis
320	Tuberculosis, Pulmonary
321	Urinary Bladder Neoplasms
322	Uterine Cervical Neoplasms
323	Vascular Calcification
324	Vascular Diseases
325	Vitiligo
326	Waldenstrom Macroglobulinemia
