# Supplementary material for: Inferring microRNA-disease association by hybrid recommendation algorithm and unbalanced bi-random walk on heterogeneous network
Source: Sci Rep. 2019 Feb 21;9:2474. doi: 10.1038/s41598-019-39226-x (PMC6385311; doi:10.1038/s41598-019-39226-x)
Supplement: Supplementary file 4 — Additional file 4 [file 41598_2019_39226_MOESM4_ESM.xlsx]

## Sheet: miRNA functional similarity
1	0.815173	0.827068	0.856411	0.786365	0.833054	0.810978	0.797349	0.596547	0.633159	0.638334	0.535023	0.36257	0.217372	0.574536	0.608767	0.587332	0.500362	0.664628	0.153212	0.0110538	0.01826	0.140258	0.0110538	0.175517	0.0233678	0.455381	0.252574	0.0928465	0.163779	0.0928465	0.175517	0.144163	0.175517	0.0488828	0.647052	0.144865	0.144865	0.218482	0.0110538	0.225223	0.144163	0.109221	0.111215	0.197116	0.630763	0.648059	0.696358	0.106188	0.0177239
0.815173	1	0.83333	0.847433	0.795762	0.810073	0.84075	0.801806	0.639562	0.635972	0.6115	0.528256	0.424047	0.213865	0.488046	0.557501	0.571556	0.463349	0.622625	0.152242	0.0154717	0.0704978	0.137539	0.0154717	0.173091	0.029022	0.497885	0.254605	0.10192	0.133197	0.10192	0.173091	0.136418	0.173091	0.0566011	0.588815	0.146934	0.146934	0.222394	0.0154717	0.22583	0.136418	0.120628	0.121245	0.207169	0.6368	0.642849	0.668328	0.0639729	0.0107014
0.827068	0.83333	1	0.838909	0.813609	0.805827	0.804476	0.827075	0.63831	0.66171	0.604464	0.51515	0.3718	0.208376	0.498969	0.617883	0.580757	0.460854	0.611891	0.150321	0.0239986	0.0459226	0.134795	0.0239986	0.167278	0.0285606	0.479221	0.249376	0.0975032	0.127695	0.0975032	0.167278	0.142171	0.167278	0.0597456	0.570821	0.140873	0.140873	0.225971	0.0239986	0.227547	0.142171	0.0871778	0.11922	0.174429	0.650898	0.619942	0.652131	0.0686387	0.0112959
0.856411	0.847433	0.838909	1	0.819243	0.868872	0.859338	0.854945	0.611516	0.6498	0.658707	0.488668	0.381337	0.215055	0.561163	0.57124	0.590389	0.571078	0.686304	0.117646	0.0151989	0.0163627	0.106317	0.0151989	0.174483	0.0321307	0.441864	0.23479	0.106361	0.112166	0.106361	0.174483	0.160186	0.174483	0.0672138	0.704721	0.15346	0.15346	0.158727	0.0151989	0.248529	0.160186	0.132365	0.130612	0.22445	0.666437	0.638196	0.659191	0.140476	0.0127079
0.786365	0.795762	0.813609	0.819243	1	0.866192	0.832601	0.842721	0.628171	0.605431	0.573171	0.552267	0.395691	0.192382	0.475128	0.487406	0.594892	0.458599	0.62742	0.150661	0.0679752	0.0217469	0.134041	0.0679752	0.149614	0.0290873	0.455972	0.232471	0.0940274	0.119299	0.0940274	0.149614	0.129355	0.149614	0.0651771	0.556595	0.14442	0.14442	0.240964	0.0679752	0.209194	0.129355	0.0938072	0.0712036	0.185212	0.663546	0.6097	0.649506	0.0629918	0.0157737
0.833054	0.810073	0.805827	0.868872	0.866192	1	0.883507	0.863052	0.593406	0.587794	0.595634	0.547969	0.397653	0.255634	0.532329	0.527843	0.590667	0.486469	0.644106	0.147677	0.0162122	0.0231684	0.135266	0.0162122	0.177678	0.031996	0.467426	0.244952	0.105238	0.175093	0.105238	0.177678	0.146894	0.177678	0.0716948	0.6308	0.158696	0.158696	0.192172	0.0162122	0.241967	0.146894	0.0975848	0.0802434	0.196113	0.64186	0.572767	0.660101	0.0739593	0.0135551
0.810978	0.84075	0.804476	0.859338	0.832601	0.883507	1	0.868214	0.560476	0.62335	0.618257	0.529065	0.440315	0.240649	0.501946	0.475293	0.555223	0.52132	0.629344	0.162764	0.0173702	0.023094	0.14984	0.0173702	0.186603	0.0342814	0.464431	0.264972	0.114666	0.197479	0.114666	0.186603	0.155291	0.186603	0.0768158	0.632052	0.173621	0.173621	0.216052	0.0173702	0.255164	0.155291	0.150936	0.0879783	0.253707	0.648516	0.581776	0.602394	0.0753264	0.0145233
0.797349	0.801806	0.827075	0.854945	0.842721	0.863052	0.868214	1	0.597537	0.652014	0.60424	0.562565	0.39257	0.27867	0.483215	0.511253	0.56348	0.548607	0.662198	0.137309	0.0162122	0.0284514	0.125605	0.0162122	0.20629	0.031996	0.442025	0.264922	0.106957	0.134577	0.106957	0.20629	0.161721	0.20629	0.0716948	0.609113	0.161515	0.161515	0.183169	0.0162122	0.268797	0.161721	0.0991911	0.0821011	0.198841	0.66577	0.599997	0.647694	0.080589	0.0135551
0.596547	0.639562	0.63831	0.611516	0.628171	0.593406	0.560476	0.597537	1	0.617349	0.545344	0.512199	0.286359	0.14368	0.453749	0.568197	0.547215	0.402513	0.588545	0.116236	0.0134157	0.0612175	0.103832	0.0134157	0.115277	0.0213701	0.499927	0.217349	0.0972991	0.118905	0.0972991	0.115277	0.08179	0.115277	0.0221735	0.518776	0.107447	0.107447	0.176403	0.0134157	0.15883	0.08179	0.0964629	0.0920153	0.160931	0.634934	0.615368	0.645	0.040833	0.00884027
0.633159	0.635972	0.66171	0.6498	0.605431	0.587794	0.62335	0.652014	0.617349	1	0.652151	0.582004	0.42668	0.222047	0.444701	0.5097	0.566724	0.628858	0.641877	0.105625	0	0.014497	0.103799	0	0.18589	0.0478661	0.430855	0.28994	0.175227	0.163367	0.175227	0.18589	0.191891	0.18589	0	0.536115	0.179268	0.179268	0.189462	0	0.185979	0.191891	0.148445	0.155158	0.25757	0.565094	0.662553	0.689109	0.0500739	0.0759768
0.638334	0.6115	0.604464	0.658707	0.573171	0.595634	0.618257	0.60424	0.545344	0.652151	1	0.543244	0.386391	0.229805	0.637518	0.620795	0.641763	0.510124	0.683333	0.152873	0.0868377	0.0536906	0.13783	0.0868377	0.191972	0.0387226	0.54734	0.343186	0.163793	0.184329	0.163793	0.191972	0.177257	0.191972	0	0.684092	0.175641	0.175641	0.297634	0.0868377	0.232138	0.177257	0.14983	0.153252	0.25685	0.611392	0.636477	0.620173	0.126788	0.019528
0.535023	0.528256	0.51515	0.488668	0.552267	0.547969	0.529065	0.562565	0.512199	0.582004	0.543244	1	0.539561	0.233158	0.525932	0.546856	0.691503	0.439457	0.556993	0.169891	0	0.0206754	0.150643	0	0.199439	0.0187989	0.453735	0.275352	0.0825948	0.18121	0.0825948	0.199439	0.121287	0.199439	0.0136954	0.581605	0.167084	0.167084	0.20515	0	0.282336	0.121287	0.103868	0.0688164	0.215832	0.545797	0.548543	0.602275	0.0694411	0.0203326
0.36257	0.424047	0.3718	0.381337	0.395691	0.397653	0.440315	0.39257	0.286359	0.42668	0.386391	0.539561	1	0.232037	0.340589	0.24006	0.403925	0.379257	0.417777	0.366278	0	0.0231216	0.313873	0	0.156396	0.0403071	0.269386	0.295173	0.151495	0.221385	0.151495	0.156396	0.117398	0.156396	0	0.386767	0.377625	0.377625	0.309265	0	0.14434	0.117398	0.247505	0.12128	0.479271	0.340012	0.305079	0.309911	0.0300321	0.0580932
0.217372	0.213865	0.208376	0.215055	0.192382	0.255634	0.240649	0.27867	0.14368	0.222047	0.229805	0.233158	0.232037	1	0.24776	0.202406	0.224291	0.253299	0.288137	0.263349	0	0.109321	0.261862	0	0.772339	0	0.22455	0.42217	0.110594	0.328022	0.110594	0.772339	0.257613	0.772339	0	0.226892	0.185327	0.185327	0.204669	0	0.600816	0.257613	0.093567	0.115931	0.165181	0.203326	0.151984	0.177892	0.0893947	0
0.574536	0.488046	0.498969	0.561163	0.475128	0.532329	0.501946	0.483215	0.453749	0.444701	0.637518	0.525932	0.340589	0.24776	1	0.64267	0.620153	0.507885	0.626204	0.197287	0.0214817	0.0583492	0.172654	0.0214817	0.216012	0.00569177	0.489929	0.298872	0.0624284	0.185691	0.0624284	0.216012	0.122393	0.216012	0.0167351	0.668084	0.0839652	0.0839652	0.223858	0.0214817	0.323306	0.122393	0.142082	0.125475	0.175338	0.586334	0.503436	0.573322	0.226575	0
0.608767	0.557501	0.617883	0.57124	0.487406	0.527843	0.475293	0.511253	0.568197	0.5097	0.620795	0.546856	0.24006	0.202406	0.64267	1	0.568067	0.444018	0.650213	0.107455	0.0171854	0.0407135	0.0944819	0.0171854	0.183786	0.0246763	0.482259	0.244543	0.0805199	0.128668	0.0805199	0.183786	0.165134	0.183786	0.00645827	0.597498	0.132441	0.132441	0.147259	0.0171854	0.258882	0.165134	0.0598813	0.113356	0.151075	0.59175	0.619964	0.592643	0.124138	0.0189542
0.587332	0.571556	0.580757	0.590389	0.594892	0.590667	0.555223	0.56348	0.547215	0.566724	0.641763	0.691503	0.403925	0.224291	0.620153	0.568067	1	0.449597	0.635065	0.209182	0	0.023016	0.186622	0	0.176851	0.042646	0.47163	0.333419	0.149007	0.208511	0.149007	0.176851	0.115224	0.176851	0.00568012	0.638319	0.165422	0.165422	0.246365	0	0.263939	0.115224	0.0991632	0.144457	0.204859	0.577435	0.594207	0.645947	0.132425	0.0162661
0.500362	0.463349	0.460854	0.571078	0.458599	0.486469	0.52132	0.548607	0.402513	0.628858	0.510124	0.439457	0.379257	0.253299	0.507885	0.444018	0.449597	1	0.674002	0.075369	0	0.0188344	0.0743888	0	0.227729	0.0476813	0.338479	0.323547	0.180099	0.093168	0.180099	0.227729	0.169341	0.227729	0	0.601178	0.18636	0.18636	0.0915781	0	0.272486	0.169341	0.154633	0.0819949	0.279492	0.52503	0.524434	0.560281	0.221054	0.0239207
0.664628	0.622625	0.611891	0.686304	0.62742	0.644106	0.629344	0.662198	0.588545	0.641877	0.683333	0.556993	0.417777	0.288137	0.626204	0.650213	0.635065	0.674002	1	0.192706	0	0.0275023	0.170676	0	0.25284	0.0431782	0.493534	0.385362	0.166952	0.193583	0.166952	0.25284	0.215716	0.25284	0	0.676539	0.179094	0.179094	0.221638	0	0.297781	0.215716	0.104444	0.0944624	0.216564	0.663584	0.588575	0.662202	0.202961	0.0156405
0.153212	0.152242	0.150321	0.117646	0.150661	0.147677	0.162764	0.137309	0.116236	0.105625	0.152873	0.169891	0.366278	0.263349	0.197287	0.107455	0.209182	0.075369	0.192706	1	0	0.0412261	0.817563	0	0.203115	0	0.142136	0.331399	0.0791663	0.426835	0.0791663	0.203115	0.0616436	0.203115	0	0.148795	0.135966	0.135966	0.481457	0	0.146301	0.0616436	0.0638491	0.0823646	0.111927	0.148663	0.111086	0.132656	0.0230581	0
0.0110538	0.0154717	0.0239986	0.0151989	0.0679752	0.0162122	0.0173702	0.0162122	0.0134157	0	0.0868377	0	0	0	0.0214817	0.0171854	0	0	0	0	1	0.101559	0	1	0	0	0.0307521	0	0	0	0	0	0	0	0	0	0	0	0.4	1	0	0	0	0	0	0.0190948	0.0352958	0	0	0
0.01826	0.0704978	0.0459226	0.0163627	0.0217469	0.0231684	0.023094	0.0284514	0.0612175	0.014497	0.0536906	0.0206754	0.0231216	0.109321	0.0583492	0.0407135	0.023016	0.0188344	0.0275023	0.0412261	0.101559	1	0.0394414	0.101559	0.129936	0	0.188182	0.105508	0	0.0520972	0	0.129936	0	0.129936	0	0.0167048	0	0	0.0584949	0.101559	0.0866242	0	0	0	0	0.045385	0.0124752	0.0258075	0	0
0.140258	0.137539	0.134795	0.106317	0.134041	0.135266	0.14984	0.125605	0.103832	0.103799	0.13783	0.150643	0.313873	0.261862	0.172654	0.0944819	0.186622	0.0743888	0.170676	0.817563	0	0.0394414	1	0	0.198127	0	0.128952	0.391207	0.077282	0.416744	0.077282	0.198127	0.0592036	0.198127	0	0.135211	0.14024	0.14024	0.406638	0	0.142976	0.0592036	0.0603135	0.0804307	0.113598	0.155066	0.107501	0.117874	0.0219433	0
0.0110538	0.0154717	0.0239986	0.0151989	0.0679752	0.0162122	0.0173702	0.0162122	0.0134157	0	0.0868377	0	0	0	0.0214817	0.0171854	0	0	0	0	1	0.101559	0	1	0	0	0.0307521	0	0	0	0	0	0	0	0	0	0	0	0.4	1	0	0	0	0	0	0.0190948	0.0352958	0	0	0
0.175517	0.173091	0.167278	0.174483	0.149614	0.177678	0.186603	0.20629	0.115277	0.18589	0.191972	0.199439	0.156396	0.772339	0.216012	0.183786	0.176851	0.227729	0.25284	0.203115	0	0.129936	0.198127	0	1	0	0.199682	0.417632	0.086074	0.250145	0.086074	1	0.338837	1	0	0.193262	0.14463	0.14463	0.137896	0	0.695415	0.338837	0.0712131	0.0895268	0.120157	0.176029	0.128451	0.1486	0.115201	0
0.0233678	0.029022	0.0285606	0.0321307	0.0290873	0.031996	0.0342814	0.031996	0.0213701	0.0478661	0.0387226	0.0187989	0.0403071	0	0.00569177	0.0246763	0.042646	0.0476813	0.0431782	0	0	0	0	0	0	1	0.0254323	0.251785	0.266501	0	0.266501	0	0.28908	0	0	0.0258693	0	0	0	0	0	0.28908	0	0.0683013	0	0.0199488	0.0182451	0.0483384	0	0
0.455381	0.497885	0.479221	0.441864	0.455972	0.467426	0.464431	0.442025	0.499927	0.430855	0.54734	0.453735	0.269386	0.22455	0.489929	0.482259	0.47163	0.338479	0.493534	0.142136	0.0307521	0.188182	0.128952	0.0307521	0.199682	0.0254323	1	0.329637	0.0726481	0.15639	0.0726481	0.199682	0.114024	0.199682	0.0352006	0.552092	0.118271	0.118271	0.187334	0.0307521	0.257853	0.114024	0.0342436	0.11391	0.118904	0.437073	0.423304	0.546818	0.042267	0.0140225
0.252574	0.254605	0.249376	0.23479	0.232471	0.244952	0.264972	0.264922	0.217349	0.28994	0.343186	0.275352	0.295173	0.42217	0.298872	0.244543	0.333419	0.323547	0.385362	0.331399	0	0.105508	0.391207	0	0.417632	0.251785	0.329637	1	0.391377	0.212114	0.391377	0.417632	0.254138	0.417632	0	0.279168	0.106573	0.106573	0.273312	0	0.370291	0.254138	0.0466519	0.124577	0.101947	0.267148	0.240644	0.281783	0.0465157	0.0180163
0.0928465	0.10192	0.0975032	0.106361	0.0940274	0.105238	0.114666	0.106957	0.0972991	0.175227	0.163793	0.0825948	0.151495	0.110594	0.0624284	0.0805199	0.149007	0.180099	0.166952	0.0791663	0	0	0.077282	0	0.086074	0.266501	0.0726481	0.391377	1	0.097385	1	0.086074	0.460364	0.086074	0	0.0921359	0.15226	0.15226	0.05652	0	0.0696498	0.460364	0.0741924	0.265368	0.126238	0.0742359	0.0950436	0.111144	0.0267494	0
0.163779	0.133197	0.127695	0.112166	0.119299	0.175093	0.197479	0.134577	0.118905	0.163367	0.184329	0.18121	0.221385	0.328022	0.185691	0.128668	0.208511	0.093168	0.193583	0.426835	0	0.0520972	0.416744	0	0.250145	0	0.15639	0.212114	0.097385	1	0.097385	0.250145	0.0752471	0.250145	0	0.164739	0.166649	0.166649	0.288599	0	0.180084	0.0752471	0.0801398	0.101874	0.137812	0.157274	0.107745	0.133671	0.0289699	0
0.0928465	0.10192	0.0975032	0.106361	0.0940274	0.105238	0.114666	0.106957	0.0972991	0.175227	0.163793	0.0825948	0.151495	0.110594	0.0624284	0.0805199	0.149007	0.180099	0.166952	0.0791663	0	0	0.077282	0	0.086074	0.266501	0.0726481	0.391377	1	0.097385	1	0.086074	0.460364	0.086074	0	0.0921359	0.15226	0.15226	0.05652	0	0.0696498	0.460364	0.0741924	0.265368	0.126238	0.0742359	0.0950436	0.111144	0.0267494	0
0.175517	0.173091	0.167278	0.174483	0.149614	0.177678	0.186603	0.20629	0.115277	0.18589	0.191972	0.199439	0.156396	0.772339	0.216012	0.183786	0.176851	0.227729	0.25284	0.203115	0	0.129936	0.198127	0	1	0	0.199682	0.417632	0.086074	0.250145	0.086074	1	0.338837	1	0	0.193262	0.14463	0.14463	0.137896	0	0.695415	0.338837	0.0712131	0.0895268	0.120157	0.176029	0.128451	0.1486	0.115201	0
0.144163	0.136418	0.142171	0.160186	0.129355	0.146894	0.155291	0.161721	0.08179	0.191891	0.177257	0.121287	0.117398	0.257613	0.122393	0.165134	0.115224	0.169341	0.215716	0.0616436	0	0	0.0592036	0	0.338837	0.28908	0.114024	0.254138	0.460364	0.0752471	0.460364	0.338837	1	0.338837	0	0.166379	0.121544	0.121544	0.0448783	0	0.250814	1	0.05658	0.205911	0.0998891	0.105949	0.101342	0.139952	0.09962	0
0.175517	0.173091	0.167278	0.174483	0.149614	0.177678	0.186603	0.20629	0.115277	0.18589	0.191972	0.199439	0.156396	0.772339	0.216012	0.183786	0.176851	0.227729	0.25284	0.203115	0	0.129936	0.198127	0	1	0	0.199682	0.417632	0.086074	0.250145	0.086074	1	0.338837	1	0	0.193262	0.14463	0.14463	0.137896	0	0.695415	0.338837	0.0712131	0.0895268	0.120157	0.176029	0.128451	0.1486	0.115201	0
0.0488828	0.0566011	0.0597456	0.0672138	0.0651771	0.0716948	0.0768158	0.0716948	0.0221735	0	0	0.0136954	0	0	0.0167351	0.00645827	0.00568012	0	0	0	0	0	0	0	0	0	0.0352006	0	0	0	0	0	0	0	1	0.0352006	0	0	0	0	0	0	0	0	0	0.0109592	0.0046587	0.0492554	0	0
0.647052	0.588815	0.570821	0.704721	0.556595	0.6308	0.632052	0.609113	0.518776	0.536115	0.684092	0.581605	0.386767	0.226892	0.668084	0.597498	0.638319	0.601178	0.676539	0.148795	0	0.0167048	0.135211	0	0.193262	0.0258693	0.552092	0.279168	0.0921359	0.164739	0.0921359	0.193262	0.166379	0.193262	0.0352006	1	0.148241	0.148241	0.17552	0	0.29439	0.166379	0.129407	0.12626	0.222243	0.602184	0.604047	0.625052	0.213784	0.0162736
0.144865	0.146934	0.140873	0.15346	0.14442	0.158696	0.173621	0.161515	0.107447	0.179268	0.175641	0.167084	0.377625	0.185327	0.0839652	0.132441	0.165422	0.18636	0.179094	0.135966	0	0	0.14024	0	0.14463	0	0.118271	0.106573	0.15226	0.166649	0.15226	0.14463	0.121544	0.14463	0	0.148241	1	1	0.0923934	0	0.1164	0.121544	0.137256	0.159799	0.712419	0.1499	0.126009	0.110161	0.0491301	0.203326
0.144865	0.146934	0.140873	0.15346	0.14442	0.158696	0.173621	0.161515	0.107447	0.179268	0.175641	0.167084	0.377625	0.185327	0.0839652	0.132441	0.165422	0.18636	0.179094	0.135966	0	0	0.14024	0	0.14463	0	0.118271	0.106573	0.15226	0.166649	0.15226	0.14463	0.121544	0.14463	0	0.148241	1	1	0.0923934	0	0.1164	0.121544	0.137256	0.159799	0.712419	0.1499	0.126009	0.110161	0.0491301	0.203326
0.218482	0.222394	0.225971	0.158727	0.240964	0.192172	0.216052	0.183169	0.176403	0.189462	0.297634	0.20515	0.309265	0.204669	0.223858	0.147259	0.246365	0.0915781	0.221638	0.481457	0.4	0.0584949	0.406638	0.4	0.137896	0	0.187334	0.273312	0.05652	0.288599	0.05652	0.137896	0.0448783	0.137896	0	0.17552	0.0923934	0.0923934	1	0.4	0.121685	0.0448783	0.0477868	0.0588423	0.0915849	0.189163	0.178924	0.176017	0.017142	0
0.0110538	0.0154717	0.0239986	0.0151989	0.0679752	0.0162122	0.0173702	0.0162122	0.0134157	0	0.0868377	0	0	0	0.0214817	0.0171854	0	0	0	0	1	0.101559	0	1	0	0	0.0307521	0	0	0	0	0	0	0	0	0	0	0	0.4	1	0	0	0	0	0	0.0190948	0.0352958	0	0	0
0.225223	0.22583	0.227547	0.248529	0.209194	0.241967	0.255164	0.268797	0.15883	0.185979	0.232138	0.282336	0.14434	0.600816	0.323306	0.258882	0.263939	0.272486	0.297781	0.146301	0	0.0866242	0.142976	0	0.695415	0	0.257853	0.370291	0.0696498	0.180084	0.0696498	0.695415	0.250814	0.695415	0	0.29439	0.1164	0.1164	0.121685	0	1	0.250814	0.0580274	0.0724933	0.105104	0.256046	0.179421	0.190555	0.256835	0
0.144163	0.136418	0.142171	0.160186	0.129355	0.146894	0.155291	0.161721	0.08179	0.191891	0.177257	0.121287	0.117398	0.257613	0.122393	0.165134	0.115224	0.169341	0.215716	0.0616436	0	0	0.0592036	0	0.338837	0.28908	0.114024	0.254138	0.460364	0.0752471	0.460364	0.338837	1	0.338837	0	0.166379	0.121544	0.121544	0.0448783	0	0.250814	1	0.05658	0.205911	0.0998891	0.105949	0.101342	0.139952	0.09962	0
0.109221	0.120628	0.0871778	0.132365	0.0938072	0.0975848	0.150936	0.0991911	0.0964629	0.148445	0.14983	0.103868	0.247505	0.093567	0.142082	0.0598813	0.0991632	0.154633	0.104444	0.0638491	0	0	0.0603135	0	0.0712131	0	0.0342436	0.0466519	0.0741924	0.0801398	0.0741924	0.0712131	0.05658	0.0712131	0	0.129407	0.137256	0.137256	0.0477868	0	0.0580274	0.05658	1	0.0771587	0.712419	0.136385	0.09071	0.0901772	0.0207841	0
0.111215	0.121245	0.11922	0.130612	0.0712036	0.0802434	0.0879783	0.0821011	0.0920153	0.155158	0.153252	0.0688164	0.12128	0.115931	0.125475	0.113356	0.144457	0.0819949	0.0944624	0.0823646	0	0	0.0804307	0	0.0895268	0.0683013	0.11391	0.124577	0.265368	0.101874	0.265368	0.0895268	0.205911	0.0895268	0	0.12626	0.159799	0.159799	0.0588423	0	0.0724933	0.205911	0.0771587	1	0.132252	0.0631184	0.0903103	0.095568	0.0278635	0
0.197116	0.207169	0.174429	0.22445	0.185212	0.196113	0.253707	0.198841	0.160931	0.25757	0.25685	0.215832	0.479271	0.165181	0.175338	0.151075	0.204859	0.279492	0.216564	0.111927	0	0	0.113598	0	0.120157	0	0.118904	0.101947	0.126238	0.137812	0.126238	0.120157	0.0998891	0.120157	0	0.222243	0.712419	0.712419	0.0915849	0	0.105104	0.0998891	0.712419	0.132252	1	0.229128	0.169489	0.15788	0.0396815	0.135551
0.630763	0.6368	0.650898	0.666437	0.663546	0.64186	0.648516	0.66577	0.634934	0.565094	0.611392	0.545797	0.340012	0.203326	0.586334	0.59175	0.577435	0.52503	0.663584	0.148663	0.0190948	0.045385	0.155066	0.0190948	0.176029	0.0199488	0.437073	0.267148	0.0742359	0.157274	0.0742359	0.176029	0.105949	0.176029	0.0109592	0.602184	0.1499	0.1499	0.189163	0.0190948	0.256046	0.105949	0.136385	0.0631184	0.229128	1	0.612105	0.59373	0.111513	0.0150612
0.648059	0.642849	0.619942	0.638196	0.6097	0.572767	0.581776	0.599997	0.615368	0.662553	0.636477	0.548543	0.305079	0.151984	0.503436	0.619964	0.594207	0.524434	0.588575	0.111086	0.0352958	0.0124752	0.107501	0.0352958	0.128451	0.0182451	0.423304	0.240644	0.0950436	0.107745	0.0950436	0.128451	0.101342	0.128451	0.0046587	0.604047	0.126009	0.126009	0.178924	0.0352958	0.179421	0.101342	0.09071	0.0903103	0.169489	0.612105	1	0.682029	0.10435	0.0524919
0.696358	0.668328	0.652131	0.659191	0.649506	0.660101	0.602394	0.647694	0.645	0.689109	0.620173	0.602275	0.309911	0.177892	0.573322	0.592643	0.645947	0.560281	0.662202	0.132656	0	0.0258075	0.117874	0	0.1486	0.0483384	0.546818	0.281783	0.111144	0.133671	0.111144	0.1486	0.139952	0.1486	0.0492554	0.625052	0.110161	0.110161	0.176017	0	0.190555	0.139952	0.0901772	0.095568	0.15788	0.59373	0.682029	1	0.0650766	0.0103618
0.106188	0.0639729	0.0686387	0.140476	0.0629918	0.0739593	0.0753264	0.080589	0.040833	0.0500739	0.126788	0.0694411	0.0300321	0.0893947	0.226575	0.124138	0.132425	0.221054	0.202961	0.0230581	0	0	0.0219433	0	0.115201	0	0.042267	0.0465157	0.0267494	0.0289699	0.0267494	0.115201	0.09962	0.115201	0	0.213784	0.0491301	0.0491301	0.017142	0	0.256835	0.09962	0.0207841	0.0278635	0.0396815	0.111513	0.10435	0.0650766	1	0
0.0177239	0.0107014	0.0112959	0.0127079	0.0157737	0.0135551	0.0145233	0.0135551	0.00884027	0.0759768	0.019528	0.0203326	0.0580932	0	0	0.0189542	0.0162661	0.0239207	0.0156405	0	0	0	0	0	0	0	0.0140225	0.0180163	0	0	0	0	0	0	0	0.0162736	0.203326	0.203326	0	0	0	0	0	0	0.135551	0.0150612	0.0524919	0.0103618	0	1
0.594401	0.615425	0.593817	0.607551	0.619589	0.590542	0.623464	0.596704	0.555114	0.688541	0.613536	0.540203	0.412683	0.240555	0.541698	0.53588	0.611793	0.555236	0.688919	0.214868	0.0157695	0.022029	0.186551	0.0157695	0.203171	0.0503394	0.496818	0.372684	0.19758	0.207255	0.19758	0.203171	0.204721	0.203171	0.1	0.586447	0.197551	0.197551	0.264277	0.0157695	0.223409	0.204721	0.118736	0.183124	0.244849	0.580214	0.580268	0.650277	0.0921924	0.0203326
0.247514	0.259409	0.243057	0.255911	0.235134	0.257792	0.275159	0.28546	0.189331	0.302081	0.295169	0.227349	0.225487	0.645721	0.22972	0.212067	0.262212	0.257469	0.326389	0.189599	0	0.0866242	0.188496	0	0.724427	0	0.23212	0.398364	0.151634	0.235642	0.151634	0.724427	0.27326	0.724427	0	0.217138	0.255616	0.255616	0.22015	0	0.564882	0.27326	0.134014	0.160328	0.233066	0.25207	0.194615	0.194465	0.0967346	0
0.0110538	0.0154717	0.0239986	0.0151989	0.0679752	0.0162122	0.0173702	0.0162122	0.0134157	0	0.0868377	0	0	0	0.0214817	0.0171854	0	0	0	0	1	0.101559	0	1	0	0	0.0307521	0	0	0	0	0	0	0	0	0	0	0	0.4	1	0	0	0	0	0	0.0190948	0.0352958	0	0	0
0.153212	0.152242	0.150321	0.117646	0.150661	0.147677	0.162764	0.137309	0.116236	0.105625	0.152873	0.169891	0.366278	0.263349	0.197287	0.107455	0.209182	0.075369	0.192706	1	0	0.0412261	0.817563	0	0.203115	0	0.142136	0.331399	0.0791663	0.426835	0.0791663	0.203115	0.0616436	0.203115	0	0.148795	0.135966	0.135966	0.481457	0	0.146301	0.0616436	0.0638491	0.0823646	0.111927	0.148663	0.111086	0.132656	0.0230581	0
0.153212	0.152242	0.150321	0.117646	0.150661	0.147677	0.162764	0.137309	0.116236	0.105625	0.152873	0.169891	0.366278	0.263349	0.197287	0.107455	0.209182	0.075369	0.192706	1	0	0.0412261	0.817563	0	0.203115	0	0.142136	0.331399	0.0791663	0.426835	0.0791663	0.203115	0.0616436	0.203115	0	0.148795	0.135966	0.135966	0.481457	0	0.146301	0.0616436	0.0638491	0.0823646	0.111927	0.148663	0.111086	0.132656	0.0230581	0
0.489338	0.490164	0.412201	0.492569	0.454635	0.479883	0.546811	0.449154	0.334175	0.466233	0.618101	0.609926	0.548294	0.162821	0.558168	0.533342	0.577847	0.478906	0.593661	0.172879	0	0.0132769	0.149774	0	0.118225	0.0163943	0.384028	0.201642	0.0806127	0.205535	0.0806127	0.118225	0.0855193	0.118225	0	0.629234	0.192301	0.192301	0.190146	0	0.179965	0.0855193	0.13497	0.0689088	0.263548	0.50317	0.527314	0.455579	0.218041	0.0254158
0.252658	0.254963	0.262381	0.254975	0.256456	0.265063	0.285281	0.257	0.21988	0.221324	0.299461	0.289237	0.355005	0.199829	0.343594	0.244396	0.384712	0.272012	0.35696	0.52796	0	0.0206131	0.436271	0	0.144637	0.133251	0.236782	0.522547	0.528992	0.247754	0.528992	0.144637	0.264285	0.144637	0	0.313814	0.125107	0.125107	0.364233	0	0.498461	0.264285	0.0609725	0.162882	0.114924	0.270821	0.229949	0.253416	0.176278	0
0.144163	0.136418	0.142171	0.160186	0.129355	0.146894	0.155291	0.161721	0.08179	0.191891	0.177257	0.121287	0.117398	0.257613	0.122393	0.165134	0.115224	0.169341	0.215716	0.0616436	0	0	0.0592036	0	0.338837	0.28908	0.114024	0.254138	0.460364	0.0752471	0.460364	0.338837	1	0.338837	0	0.166379	0.121544	0.121544	0.0448783	0	0.250814	1	0.05658	0.205911	0.0998891	0.105949	0.101342	0.139952	0.09962	0
0.175593	0.169786	0.164767	0.120511	0.130207	0.150808	0.17679	0.141177	0.112886	0.181312	0.197027	0.130506	0.214277	0.311517	0.141847	0.103103	0.180551	0.0922565	0.169956	0.407286	0	0.0481299	0.398066	0	0.243182	0	0.123692	0.203791	0.101717	0.508079	0.101717	0.243182	0.081374	0.243182	0	0.134508	0.163	0.163	0.481457	0	0.175664	0.081374	0.0875424	0.105923	0.137848	0.128132	0.101936	0.137967	0.031326	0
0.50124	0.459865	0.467667	0.487575	0.468005	0.496667	0.459849	0.484188	0.425223	0.516617	0.579623	0.448058	0.376489	0.319893	0.442304	0.512441	0.516593	0.418578	0.62873	0.251869	0	0.0286661	0.223874	0	0.283251	0.0412971	0.457423	0.385076	0.126275	0.27081	0.126275	0.283251	0.238836	0.283251	0	0.501687	0.252455	0.252455	0.326333	0	0.276386	0.238836	0.0649532	0.0927432	0.244775	0.5023	0.415529	0.501282	0.0787109	0.0529689
0.331433	0.33391	0.332547	0.336792	0.330428	0.353448	0.378755	0.370016	0.241057	0.354255	0.403128	0.360565	0.485237	0.526194	0.333298	0.348328	0.383219	0.356437	0.468961	0.406628	0	0.0599161	0.33467	0	0.536542	0.115632	0.348591	0.530714	0.247363	0.266107	0.247363	0.536542	0.503981	0.536542	0	0.357338	0.481439	0.481439	0.315032	0	0.461493	0.503981	0.0926008	0.148418	0.424075	0.331074	0.248151	0.305165	0.0802473	0.0813305
0.0908583	0.107153	0.105788	0.107635	0.110308	0.107383	0.122663	0.109923	0.0502351	0.0465425	0.071633	0.0443291	0.0364758	0.0693666	0.0839356	0.0788766	0.040602	0.0649084	0.0596392	0.0308449	0.243183	0.0636293	0.030686	0.243183	0.0810153	0	0.0427046	0.0378758	0.0345379	0.0373778	0.0345379	0.0810153	0.0705215	0.0810153	0	0.0549989	0.0552743	0.0552743	0.111065	0.243183	0.097676	0.0705215	0.0297267	0.0359809	0.0467584	0.0822551	0.0663971	0.0403596	0.0803421	0
0.111215	0.121245	0.11922	0.130612	0.0712036	0.0802434	0.0879783	0.0821011	0.0920153	0.155158	0.153252	0.0688164	0.12128	0.115931	0.125475	0.113356	0.144457	0.0819949	0.0944624	0.0823646	0	0	0.0804307	0	0.0895268	0.0683013	0.11391	0.124577	0.265368	0.101874	0.265368	0.0895268	0.205911	0.0895268	0	0.12626	0.159799	0.159799	0.0588423	0	0.0724933	0.205911	0.0771587	1	0.132252	0.0631184	0.0903103	0.095568	0.0278635	0
0.128341	0.140119	0.123963	0.151297	0.133987	0.138781	0.172407	0.14108	0.112462	0.171386	0.167651	0.149002	0.356734	0.13098	0.154996	0.0842717	0.141555	0.132452	0.149385	0.0913791	0	0	0.0890413	0	0.0988382	0	0.0468598	0.0659475	0.103903	0.11459	0.103903	0.0988382	0.0793583	0.0988382	0	0.14415	0.1797	0.1797	0.0651195	0	0.0801363	0.0793583	0.685246	0.109076	0.516731	0.150672	0.109467	0.104438	0.0308756	0
0.131465	0.142663	0.141122	0.155841	0.145998	0.155715	0.168744	0.157041	0.106172	0.198126	0.156281	0.174124	0.216765	0.104269	0.0672575	0.115295	0.0965544	0.124063	0.172969	0.0788765	0	0	0.0784212	0	0.0847995	0.0938274	0.0650522	0.127014	0.265333	0.0938958	0.265333	0.0847995	0.213683	0.0847995	0	0.0898839	0.137966	0.137966	0.0547418	0	0.0681753	0.213683	0.0761498	0.186151	0.117361	0.128749	0.109321	0.116665	0.0271108	0
0.175517	0.173091	0.167278	0.174483	0.149614	0.177678	0.186603	0.20629	0.115277	0.18589	0.191972	0.199439	0.156396	0.772339	0.216012	0.183786	0.176851	0.227729	0.25284	0.203115	0	0.129936	0.198127	0	1	0	0.199682	0.417632	0.086074	0.250145	0.086074	1	0.338837	1	0	0.193262	0.14463	0.14463	0.137896	0	0.695415	0.338837	0.0712131	0.0895268	0.120157	0.176029	0.128451	0.1486	0.115201	0
0.0215891	0.0275146	0.0364619	0.0294396	0.0693249	0.0193622	0.0206976	0.0193622	0.0238651	0.0187158	0.104417	0	0	0	0.0377509	0.0322808	0.0223315	0.00848116	0.00776269	0	0.666667	0.0677062	0	0.666667	0	0.0607182	0.105428	0.0299259	0.0508869	0	0.0508869	0	0.0379546	0	0	0.0161714	0	0	0.333333	0.666667	0	0.0379546	0	0.142737	0	0.0184129	0.0431166	0.0139023	0	0
0.239991	0.234754	0.233582	0.212625	0.220657	0.228757	0.244394	0.245867	0.173319	0.205281	0.250564	0.283921	0.361457	0.652621	0.32458	0.231162	0.285221	0.229699	0.339421	0.734372	0	0.100366	0.611084	0	0.734372	0	0.258812	0.563256	0.0837715	0.367938	0.0837715	0.734372	0.246439	0.734372	0	0.261029	0.141742	0.141742	0.441745	0	0.57234	0.246439	0.0687585	0.0871394	0.12411	0.249408	0.17981	0.213805	0.0844866	0
0.106188	0.0639729	0.0686387	0.140476	0.0629918	0.0739593	0.0753264	0.080589	0.040833	0.0500739	0.126788	0.0694411	0.0300321	0.0893947	0.226575	0.124138	0.132425	0.221054	0.202961	0.0230581	0	0	0.0219433	0	0.115201	0	0.042267	0.0465157	0.0267494	0.0289699	0.0267494	0.115201	0.09962	0.115201	0	0.213784	0.0491301	0.0491301	0.017142	0	0.256835	0.09962	0.0207841	0.0278635	0.0396815	0.111513	0.10435	0.0650766	1	0
0.626729	0.568266	0.604137	0.603147	0.516554	0.495413	0.493474	0.519078	0.568263	0.693933	0.59755	0.528333	0.308538	0.242717	0.544888	0.587926	0.630413	0.491312	0.63295	0.183203	0	0.0191108	0.164235	0	0.208927	0.0121884	0.429847	0.283004	0.0904928	0.199551	0.0904928	0.208927	0.124474	0.208927	0	0.528693	0.11888	0.11888	0.261154	0	0.227011	0.124474	0.143672	0.159092	0.198146	0.593399	0.606132	0.617844	0.140107	0
0.517886	0.514116	0.475708	0.468771	0.47262	0.477958	0.457463	0.424245	0.394165	0.537018	0.485689	0.422374	0.398148	0.273839	0.341156	0.426547	0.446348	0.36173	0.469066	0.136503	0	0.0257214	0.134002	0	0.239421	0.0589187	0.376636	0.309876	0.147846	0.236928	0.147846	0.239421	0.232435	0.239421	0	0.41136	0.125735	0.125735	0.234336	0	0.237483	0.232435	0.070324	0.212154	0.138327	0.421879	0.420491	0.435802	0.0484653	0.0162684
0.462765	0.466604	0.54827	0.464281	0.451862	0.44552	0.422733	0.437074	0.512862	0.480371	0.514997	0.487686	0.386291	0.147714	0.431252	0.521281	0.600313	0.282464	0.474158	0.156246	0.0286423	0.0639879	0.135359	0.0286423	0.105808	0.00758903	0.463128	0.205598	0.0634008	0.18612	0.0634008	0.105808	0.0685374	0.105808	0.117464	0.480812	0.167005	0.167005	0.207749	0.0286423	0.104158	0.0685374	0.104193	0.14657	0.220888	0.454549	0.399087	0.526762	0.0216868	0.0262186
0.175593	0.169786	0.164767	0.120511	0.130207	0.150808	0.17679	0.141177	0.112886	0.181312	0.197027	0.130506	0.214277	0.311517	0.141847	0.103103	0.180551	0.0922565	0.169956	0.407286	0	0.0481299	0.398066	0	0.243182	0	0.123692	0.203791	0.101717	0.508079	0.101717	0.243182	0.081374	0.243182	0	0.134508	0.163	0.163	0.481457	0	0.175664	0.081374	0.0875424	0.105923	0.137848	0.128132	0.101936	0.137967	0.031326	0
0.144865	0.146934	0.140873	0.15346	0.14442	0.158696	0.173621	0.161515	0.107447	0.179268	0.175641	0.167084	0.377625	0.185327	0.0839652	0.132441	0.165422	0.18636	0.179094	0.135966	0	0	0.14024	0	0.14463	0	0.118271	0.106573	0.15226	0.166649	0.15226	0.14463	0.121544	0.14463	0	0.148241	1	1	0.0923934	0	0.1164	0.121544	0.137256	0.159799	0.712419	0.1499	0.126009	0.110161	0.0491301	0.203326
0.531253	0.526372	0.541626	0.536108	0.524311	0.48773	0.43395	0.501469	0.822603	0.542669	0.477252	0.45813	0.226206	0.112057	0.436243	0.54634	0.523541	0.379389	0.554752	0.090366	0	0.0145532	0.0804207	0	0.0918033	0.0182929	0.401652	0.196454	0.0926996	0.0715882	0.0926996	0.0918033	0.0848649	0.0918033	0.0415614	0.481769	0.102112	0.102112	0.158775	0	0.14607	0.0848649	0.0705941	0.0918859	0.136512	0.505113	0.531599	0.582441	0.0766635	0.0107014
0.583751	0.625434	0.560459	0.588625	0.595925	0.565746	0.554704	0.571293	0.761024	0.657047	0.601261	0.597574	0.436483	0.196972	0.491487	0.558686	0.577155	0.483312	0.63519	0.165804	0	0.0238178	0.148659	0	0.159414	0.0279008	0.497386	0.291144	0.131746	0.170091	0.131746	0.159414	0.101672	0.159414	0.0252933	0.534221	0.139863	0.139863	0.19808	0	0.160804	0.101672	0.125201	0.134347	0.210112	0.601377	0.575617	0.671104	0.0329066	0.0123228
0.37663	0.326494	0.294298	0.383783	0.345044	0.325678	0.35198	0.347178	0.324586	0.37943	0.417447	0.342695	0.281477	0.251904	0.415177	0.332076	0.370909	0.438102	0.466465	0.0587418	0	0.0236248	0.0569778	0	0.238554	0.0525599	0.319129	0.258217	0.11015	0.0726579	0.11015	0.238554	0.234036	0.238554	0	0.466373	0.0833446	0.0833446	0.148414	0	0.263683	0.234036	0.272891	0.0650406	0.287755	0.329786	0.295976	0.350232	0.206044	0.0207052
0.611451	0.555831	0.537306	0.634868	0.519721	0.571067	0.566503	0.527282	0.475512	0.567394	0.61978	0.531853	0.435628	0.30684	0.644353	0.601535	0.607012	0.605276	0.768367	0.200215	0	0.0220747	0.175919	0	0.28121	0.047644	0.432764	0.363676	0.119708	0.211724	0.119708	0.28121	0.254082	0.28121	0	0.666156	0.207408	0.207408	0.210137	0	0.333094	0.254082	0.206342	0.0808892	0.334519	0.645942	0.527547	0.593933	0.213872	0.0254158
0.619187	0.614434	0.577543	0.632724	0.547458	0.587524	0.638521	0.57172	0.49135	0.616309	0.688712	0.551547	0.507781	0.195649	0.649692	0.551662	0.611247	0.590317	0.69681	0.214951	0	0.0145599	0.193102	0	0.146367	0.0488487	0.427076	0.323203	0.203932	0.233821	0.203932	0.146367	0.150207	0.146367	0	0.672534	0.214698	0.214698	0.275786	0	0.261221	0.150207	0.200277	0.193672	0.328045	0.657657	0.573747	0.57678	0.142989	0.0225918
0.168437	0.18797	0.208911	0.201834	0.230325	0.197379	0.163534	0.196778	0.269193	0.255216	0.18167	0.252816	0.277459	0.0785881	0.143073	0.153745	0.286425	0.129221	0.221392	0.0456895	0	0	0.0445206	0	0.0494191	0	0.0685124	0.0494606	0.0519513	0.0572952	0.0519513	0.0494191	0.0396792	0.0494191	0	0.150054	0.0898501	0.0898501	0.0938155	0	0.0480818	0.0396792	0.342623	0.0545382	0.310038	0.260142	0.153082	0.191623	0.0154378	0
0.506194	0.464751	0.474899	0.5194	0.416213	0.441859	0.475377	0.460365	0.420514	0.428512	0.561893	0.54023	0.408199	0.19881	0.608248	0.603523	0.598992	0.470083	0.642868	0.258728	0	0.0124761	0.247894	0	0.158051	0	0.345099	0.280889	0.0645122	0.222497	0.0645122	0.158051	0.110173	0.158051	0.0118322	0.643352	0.194184	0.194184	0.314392	0	0.299463	0.110173	0.117682	0.0675087	0.246637	0.535024	0.492304	0.454079	0.262777	0.0225918
0.569513	0.537887	0.528072	0.643256	0.537056	0.556798	0.59424	0.61355	0.43152	0.634414	0.67459	0.46548	0.280933	0.262173	0.578853	0.550704	0.52084	0.652778	0.724347	0.0757965	0	0.0136775	0.0748861	0	0.24254	0.0493941	0.387089	0.325105	0.196731	0.0941258	0.196731	0.24254	0.252354	0.24254	0	0.606273	0.129291	0.129291	0.122207	0	0.367768	0.252354	0.18969	0.10453	0.241241	0.606627	0.564844	0.526638	0.231226	0
0.529066	0.500865	0.467525	0.532279	0.437268	0.488005	0.451161	0.445325	0.426443	0.490688	0.608014	0.481661	0.343784	0.313676	0.533214	0.610733	0.613086	0.51213	0.684454	0.221126	0	0.0252283	0.19371	0	0.288084	0.0603329	0.445024	0.45014	0.220735	0.232122	0.220735	0.288084	0.281753	0.288084	0	0.592188	0.22058	0.22058	0.23556	0	0.330768	0.281753	0.0570301	0.0996092	0.215025	0.539273	0.47582	0.516008	0.247805	0.0290466
0.470744	0.473469	0.467484	0.444741	0.473454	0.441651	0.485458	0.520474	0.46363	0.541677	0.50645	0.54431	0.423554	0.264052	0.448412	0.487538	0.503944	0.384705	0.586466	0.237783	0.0111892	0.0330984	0.204749	0.0111892	0.226169	0.0110385	0.331986	0.316251	0.085657	0.225518	0.085657	0.226169	0.119088	0.226169	0	0.464107	0.20399	0.20399	0.270027	0.0111892	0.221549	0.119088	0.125512	0.0788969	0.258812	0.590496	0.444764	0.456703	0.0542112	0.0239207
0.622432	0.577731	0.596906	0.552001	0.54027	0.550839	0.571058	0.552904	0.546508	0.599296	0.648488	0.494679	0.371812	0.23903	0.479562	0.544151	0.561132	0.442694	0.653315	0.185592	0.0184129	0.0479558	0.165097	0.0184129	0.203212	0.0915092	0.556068	0.410001	0.202651	0.188221	0.202651	0.203212	0.234251	0.203212	0	0.541605	0.171615	0.171615	0.272432	0.0184129	0.262196	0.234251	0.0590943	0.167192	0.171401	0.527344	0.545501	0.603652	0.0684048	0.0181332
0.667351	0.654483	0.625851	0.64447	0.647182	0.626741	0.634556	0.621798	0.591733	0.601132	0.604562	0.490712	0.332899	0.191499	0.546802	0.583804	0.595139	0.506333	0.652147	0.150082	0.00564218	0.0698398	0.13428	0.00564218	0.159138	0.0437451	0.456016	0.314355	0.121478	0.162024	0.121478	0.159138	0.144911	0.159138	0.0192906	0.592699	0.097721	0.097721	0.182463	0.00564218	0.220062	0.144911	0.0762117	0.0639467	0.133012	0.629402	0.67215	0.622335	0.110856	0.0690021
0.708978	0.665474	0.652035	0.662529	0.602506	0.612752	0.630178	0.625765	0.561944	0.690384	0.605396	0.573192	0.339973	0.175109	0.621797	0.565768	0.659082	0.594459	0.616955	0.155896	0.00452898	0.0302189	0.147696	0.00452898	0.145424	0.0283462	0.475234	0.279139	0.11559	0.145767	0.11559	0.145424	0.148789	0.145424	0.00338103	0.628442	0.125714	0.125714	0.207865	0.00452898	0.207203	0.148789	0.102372	0.10603	0.178917	0.631301	0.703246	0.764701	0.132559	0.0096822
0.42263	0.410185	0.422805	0.404637	0.424456	0.398666	0.415452	0.412283	0.337949	0.40752	0.459499	0.428496	0.27267	0.247171	0.405447	0.464984	0.496185	0.420561	0.570238	0.194738	0	0.0240393	0.16723	0	0.223527	0.0412971	0.353778	0.312544	0.10854	0.124995	0.10854	0.223527	0.204262	0.223527	0	0.472559	0.0941417	0.0941417	0.234627	0	0.24674	0.204262	0.0791642	0.0740088	0.12007	0.3644	0.414337	0.434072	0.108894	0
0.70103	0.647048	0.670545	0.663072	0.633892	0.638384	0.591428	0.64034	0.654593	0.657787	0.626945	0.550895	0.311021	0.219456	0.566936	0.649302	0.595626	0.597077	0.671596	0.13963	0	0.0255249	0.13282	0	0.171128	0.0249973	0.511609	0.300419	0.105487	0.135418	0.105487	0.171128	0.148059	0.171128	0	0.661839	0.122332	0.122332	0.187213	0	0.224549	0.148059	0.0916332	0.0960907	0.165645	0.660335	0.710238	0.74901	0.124995	0.0158989
0.144865	0.146934	0.140873	0.15346	0.14442	0.158696	0.173621	0.161515	0.107447	0.179268	0.175641	0.167084	0.377625	0.185327	0.0839652	0.132441	0.165422	0.18636	0.179094	0.135966	0	0	0.14024	0	0.14463	0	0.118271	0.106573	0.15226	0.166649	0.15226	0.14463	0.121544	0.14463	0	0.148241	1	1	0.0923934	0	0.1164	0.121544	0.137256	0.159799	0.712419	0.1499	0.126009	0.110161	0.0491301	0.203326
0.592898	0.573376	0.596739	0.548378	0.535078	0.514386	0.537044	0.529925	0.528199	0.575763	0.584866	0.481894	0.235649	0.111592	0.426065	0.52563	0.518447	0.404186	0.475969	0.0869317	0.012477	0.0260301	0.0783515	0.012477	0.0906748	0.0437253	0.484952	0.221	0.0778671	0.0908478	0.0778671	0.0906748	0.0878068	0.0906748	0.0435989	0.613711	0.0936956	0.0936956	0.139409	0.012477	0.125181	0.0878068	0.0661724	0.0686656	0.131059	0.472366	0.665645	0.687814	0.0616691	0.0568569
0.616563	0.565996	0.622381	0.602666	0.595252	0.543406	0.597429	0.591513	0.549839	0.669554	0.626617	0.595292	0.354157	0.174389	0.544278	0.603883	0.655075	0.519527	0.634294	0.115473	0.0571429	0.0157291	0.104277	0.0571429	0.146963	0.0267175	0.507637	0.232299	0.0872898	0.126569	0.0872898	0.146963	0.135852	0.146963	0.0175605	0.634595	0.140706	0.140706	0.205585	0.0571429	0.215983	0.135852	0.114418	0.117402	0.206134	0.552005	0.6457	0.628658	0.130648	0.0717163
0.214333	0.211025	0.208214	0.19192	0.213	0.216577	0.238004	0.207878	0.163574	0.207961	0.235672	0.249004	0.5284	0.247816	0.19492	0.178228	0.272309	0.198243	0.264029	0.590364	0	0.0262942	0.713413	0	0.180295	0	0.196056	0.374933	0.127267	0.333379	0.127267	0.180295	0.100764	0.180295	0	0.218479	0.713413	0.713413	0.366032	0	0.150206	0.100764	0.111609	0.133343	0.569374	0.240926	0.181017	0.176	0.0400679	0.135551
0.248647	0.249677	0.236119	0.244361	0.242618	0.255557	0.263661	0.284529	0.219973	0.278043	0.287024	0.311003	0.334058	0.420449	0.216045	0.272698	0.275741	0.304057	0.313717	0.108439	0	0.0519745	0.107299	0	0.428926	0	0.260781	0.308254	0.0781189	0.133388	0.0781189	0.428926	0.159844	0.428926	0	0.282762	0.428926	0.428926	0.11624	0	0.371812	0.159844	0.101375	0.0818251	0.407172	0.244182	0.212212	0.236002	0.0559064	0.0813305
0.213574	0.210134	0.209331	0.1803	0.22904	0.238505	0.226576	0.234847	0.15089	0.161907	0.198135	0.209659	0.394654	0.522097	0.233174	0.15317	0.246865	0.129489	0.241219	0.573366	0	0.0443525	0.482214	0	0.209287	0	0.183548	0.314097	0.0812183	0.305157	0.0812183	0.209287	0.0629941	0.209287	0	0.190858	0.13683	0.13683	0.393281	0	0.177366	0.0629941	0.116749	0.0851578	0.169144	0.184533	0.149147	0.166249	0.0246558	0
0.624208	0.595853	0.62602	0.638084	0.595408	0.549578	0.562493	0.589468	0.57279	0.658426	0.637345	0.633342	0.408445	0.213124	0.594105	0.572248	0.667406	0.496985	0.615882	0.161005	0.0722451	0.0277206	0.147213	0.0722451	0.174478	0.0127457	0.437768	0.250154	0.0798515	0.179882	0.0798515	0.174478	0.103557	0.174478	0	0.632933	0.147692	0.147692	0.288014	0.0722451	0.249395	0.103557	0.135216	0.126346	0.225973	0.64908	0.627847	0.637928	0.131799	0.0140225
0.464206	0.454922	0.442448	0.449248	0.486382	0.500775	0.518288	0.487746	0.319823	0.433122	0.560234	0.475623	0.434885	0.351014	0.402028	0.42834	0.423951	0.346558	0.496981	0.288584	0.181818	0.0651453	0.254414	0.181818	0.313011	0.139672	0.436958	0.476371	0.119926	0.304503	0.119926	0.313011	0.141296	0.313011	0	0.410433	0.259679	0.259679	0.422185	0.181818	0.299456	0.141296	0.0756659	0.0936549	0.26013	0.44955	0.401229	0.422523	0.0443263	0.0369684
0.505468	0.4533	0.440666	0.508368	0.410655	0.469104	0.487778	0.468926	0.469589	0.471486	0.602784	0.469494	0.366523	0.203264	0.616404	0.513123	0.565066	0.571616	0.679277	0.200906	0.0135412	0.139555	0.175352	0.0135412	0.167643	0.0355335	0.464782	0.345236	0.180505	0.210537	0.180505	0.167643	0.151491	0.167643	0	0.652309	0.208403	0.208403	0.226134	0.0135412	0.321357	0.151491	0.173713	0.0847648	0.311799	0.524455	0.457177	0.45812	0.304509	0.0271102
0.60284	0.58311	0.544401	0.552375	0.603701	0.550639	0.567416	0.509376	0.546845	0.477732	0.560055	0.413753	0.253588	0.150292	0.508137	0.494118	0.467001	0.428234	0.522863	0.109532	0.0701369	0.0441593	0.0983641	0.0701369	0.128769	0.0211751	0.498837	0.2034	0.0600029	0.119652	0.0600029	0.128769	0.104615	0.128769	0.0365497	0.528057	0.0763034	0.0763034	0.219685	0.0701369	0.148171	0.104615	0.0974725	0.043061	0.138249	0.572782	0.626518	0.570954	0.081047	0.0661944
0.12088	0.082533	0.0954185	0.107935	0.0736739	0.08746	0.0883934	0.118805	0.0584699	0.113189	0.102949	0.132859	0.040211	0.29714	0.159516	0.150317	0.0761817	0.171328	0.178617	0.0308177	0	0	0.0296067	0	0.419644	0	0.0615143	0.150727	0.0354689	0.0395329	0.0354689	0.419644	0.363968	0.419644	0	0.165359	0.0647818	0.0647818	0.0223964	0	0.317019	0.363968	0.0280831	0.0374033	0.0525489	0.112417	0.0991318	0.119552	0.147002	0
0.564316	0.526967	0.528245	0.572681	0.517572	0.51612	0.560402	0.560432	0.503891	0.661356	0.640235	0.623397	0.316031	0.26008	0.5568	0.559117	0.621656	0.492024	0.646208	0.103718	0	0.0183512	0.101643	0	0.232729	0.0435463	0.462352	0.282118	0.128476	0.183537	0.128476	0.232729	0.226408	0.232729	0	0.615847	0.201258	0.201258	0.156351	0	0.339397	0.226408	0.162647	0.185753	0.293563	0.548674	0.531555	0.56618	0.176212	0.0239207
0.421441	0.39951	0.380199	0.425201	0.376661	0.400117	0.465435	0.377307	0.348574	0.552934	0.527183	0.349272	0.445163	0.234464	0.375	0.359847	0.422916	0.352228	0.513948	0.170592	0	0.0130243	0.167228	0	0.176794	0.0808075	0.367619	0.255998	0.212413	0.328705	0.212413	0.176794	0.325967	0.176794	0	0.424183	0.362918	0.362918	0.213557	0	0.165458	0.325967	0.313631	0.342788	0.529565	0.348115	0.310272	0.371636	0.0478576	0.0508316
0.53543	0.531443	0.511027	0.54486	0.482064	0.503492	0.530062	0.516875	0.424759	0.530541	0.50336	0.588222	0.564138	0.308914	0.54112	0.539101	0.526636	0.563924	0.645905	0.270723	0	0.027449	0.234149	0	0.262262	0.0296186	0.423566	0.384183	0.118187	0.209021	0.118187	0.262262	0.167745	0.262262	0	0.60684	0.218098	0.218098	0.277483	0	0.302052	0.167745	0.0673567	0.202255	0.221035	0.475804	0.43516	0.524109	0.159839	0.0271102
0.456797	0.417158	0.427153	0.479358	0.383803	0.415246	0.422734	0.432676	0.345533	0.415439	0.506013	0.548125	0.441025	0.175822	0.512175	0.510838	0.523954	0.494605	0.533948	0.194715	0	0.00717116	0.227806	0	0.141223	0.0336022	0.327202	0.289081	0.133623	0.132597	0.133623	0.141223	0.149021	0.141223	0	0.604214	0.259628	0.259628	0.195343	0	0.324339	0.149021	0.0624414	0.252831	0.24943	0.464555	0.461682	0.397598	0.306801	0.0369684
0.250894	0.258023	0.284094	0.24622	0.273166	0.204304	0.223178	0.263844	0.219503	0.401134	0.234012	0.236467	0.155091	0.0955374	0.17194	0.17906	0.294915	0.229587	0.238778	0.0572828	0	0	0.0564696	0	0.06922	0.0195146	0.195967	0.119705	0.111278	0.0708696	0.111278	0.06922	0.0926661	0.06922	0	0.179881	0.108788	0.108788	0.112701	0	0.0806027	0.0926661	0.0543647	0.322862	0.107157	0.223295	0.276934	0.270443	0.0377792	0
0.63532	0.620873	0.59535	0.593141	0.602124	0.600423	0.585832	0.586036	0.583342	0.539894	0.552658	0.495946	0.249376	0.118868	0.45079	0.525196	0.50272	0.40885	0.492542	0.0924057	0.00490529	0.033041	0.0802351	0.00490529	0.100704	0.0421247	0.491403	0.203938	0.0757557	0.09244	0.0757557	0.100704	0.09877	0.100704	0.0364484	0.558951	0.0778802	0.0778802	0.152579	0.00490529	0.131385	0.09877	0.0628839	0.0452798	0.110607	0.524742	0.637262	0.743647	0.0616739	0.0129437
0.611686	0.613354	0.585078	0.617746	0.548425	0.552169	0.600246	0.574555	0.507723	0.524644	0.621297	0.455607	0.247042	0.162211	0.531486	0.551851	0.588435	0.500934	0.520724	0.096391	0.012889	0.0392693	0.0871425	0.012889	0.139971	0.0401203	0.583953	0.263455	0.115242	0.092201	0.115242	0.139971	0.121453	0.139971	0.0425928	0.644222	0.121447	0.121447	0.154493	0.012889	0.201384	0.121453	0.085605	0.103687	0.163918	0.565765	0.646465	0.644096	0.109326	0.0294219
0.594523	0.562606	0.525412	0.582918	0.474526	0.492486	0.476981	0.484788	0.459456	0.517943	0.497047	0.437877	0.285432	0.203507	0.511342	0.503016	0.625146	0.521423	0.566134	0.11318	0	0.057323	0.121481	0	0.178021	0.0463834	0.494457	0.374664	0.140027	0.100137	0.140027	0.178021	0.119951	0.178021	0.0215507	0.527492	0.0763378	0.0763378	0.13869	0	0.266426	0.119951	0.11088	0.131212	0.145046	0.455122	0.557949	0.591085	0.13332	0
0.678069	0.63965	0.59007	0.644256	0.573207	0.591452	0.59807	0.584832	0.538264	0.527461	0.606879	0.508485	0.271138	0.174411	0.602468	0.635734	0.580958	0.46098	0.545135	0.124257	0.00406237	0.0544969	0.119788	0.00406237	0.153738	0.0166744	0.601571	0.2628	0.0685712	0.116323	0.0685712	0.153738	0.125919	0.153738	0.0204163	0.677508	0.106023	0.106023	0.145408	0.00406237	0.204237	0.125919	0.0796256	0.0873503	0.145411	0.598719	0.682672	0.671645	0.108297	0.00943871
0.673302	0.647271	0.604214	0.639281	0.601449	0.603175	0.591805	0.562422	0.543272	0.565542	0.630983	0.550654	0.26132	0.139254	0.563479	0.647931	0.569102	0.530296	0.568721	0.0892287	0.0353721	0.00987626	0.0797058	0.0353721	0.121726	0.0281003	0.483155	0.215603	0.0883813	0.091233	0.0883813	0.121726	0.102052	0.121726	0.00232792	0.632914	0.0976213	0.0976213	0.144364	0.0353721	0.179345	0.102052	0.0747789	0.0825569	0.134245	0.620684	0.738162	0.701432	0.123408	0.00832342
0.144865	0.146934	0.140873	0.15346	0.14442	0.158696	0.173621	0.161515	0.107447	0.179268	0.175641	0.167084	0.377625	0.185327	0.0839652	0.132441	0.165422	0.18636	0.179094	0.135966	0	0	0.14024	0	0.14463	0	0.118271	0.106573	0.15226	0.166649	0.15226	0.14463	0.121544	0.14463	0	0.148241	1	1	0.0923934	0	0.1164	0.121544	0.137256	0.159799	0.712419	0.1499	0.126009	0.110161	0.0491301	0.203326
0.60778	0.631503	0.573054	0.662823	0.584722	0.613321	0.584412	0.578364	0.561786	0.539927	0.6023	0.491473	0.30164	0.152206	0.542606	0.543794	0.52035	0.522178	0.534786	0.100142	0.0135674	0.0312493	0.0900092	0.0135674	0.132864	0.00927895	0.545967	0.207978	0.0557871	0.109057	0.0557871	0.132864	0.0828102	0.132864	0.0635135	0.675045	0.118107	0.118107	0.138091	0.0135674	0.199243	0.0828102	0.101339	0.0565734	0.175804	0.65466	0.679989	0.666662	0.125565	0.0133613
0.655236	0.621563	0.619283	0.649302	0.585494	0.571471	0.5921	0.600985	0.52676	0.556915	0.664329	0.472239	0.307195	0.212591	0.643831	0.595575	0.599683	0.593628	0.655239	0.128524	0.0728316	0.0510058	0.115997	0.0728316	0.186865	0.0193969	0.493887	0.299427	0.115089	0.140884	0.115089	0.186865	0.124267	0.186865	0.0645161	0.657035	0.138313	0.138313	0.21728	0.0728316	0.232211	0.124267	0.0865082	0.117144	0.175866	0.622626	0.682427	0.609425	0.190132	0.0131178
0.440104	0.444859	0.374799	0.452499	0.374434	0.429889	0.459845	0.440143	0.334541	0.422514	0.482492	0.469884	0.219556	0.254169	0.498731	0.497916	0.475389	0.492962	0.44099	0.0973435	0	0.0222836	0.095029	0	0.234325	0	0.294611	0.235814	0.0454895	0.188267	0.0454895	0.234325	0.116339	0.234325	0	0.562609	0.0788686	0.0788686	0.134943	0	0.262579	0.116339	0.123037	0.0476849	0.152997	0.511813	0.512033	0.400109	0.204245	0
0.444531	0.419498	0.425763	0.539488	0.41238	0.449074	0.466179	0.522849	0.318324	0.464825	0.451345	0.341422	0.176102	0.302647	0.441669	0.429821	0.361863	0.617283	0.54738	0.072644	0	0.021656	0.0718921	0	0.2913	0.0156379	0.247404	0.277533	0.0881331	0.0904265	0.0881331	0.2913	0.174605	0.2913	0	0.477271	0.113314	0.113314	0.113868	0	0.343078	0.174605	0.0572776	0.0780926	0.117321	0.532443	0.441169	0.372606	0.305155	0
0.647089	0.610274	0.562995	0.623409	0.521576	0.578988	0.5509	0.576825	0.54785	0.608717	0.626772	0.685787	0.430365	0.227261	0.678359	0.640128	0.603663	0.586572	0.683465	0.127817	0	0.0388294	0.115406	0	0.201569	0.0302177	0.533444	0.358878	0.133623	0.140362	0.133623	0.201569	0.151614	0.201569	0.0361803	0.69152	0.139041	0.139041	0.154323	0	0.270447	0.151614	0.120783	0.125792	0.206594	0.655767	0.614765	0.682955	0.128475	0.0127079
0.117988	0.0778988	0.123526	0.109623	0.0696641	0.0841846	0.0839273	0.126974	0.0600656	0.147685	0.10585	0.112763	0.0452569	0.22926	0.151475	0.159319	0.074085	0.190568	0.176562	0.034998	0	0	0.0341849	0	0.314375	0	0.053436	0.117176	0.0401234	0.0449161	0.0401234	0.314375	0.269662	0.314375	0	0.132281	0.0721573	0.0721573	0.0250861	0	0.251564	0.269662	0.0326301	0.0424223	0.0589816	0.122979	0.122243	0.0954323	0.176687	0
0.65031	0.595459	0.570604	0.620307	0.542725	0.55101	0.593999	0.577352	0.552326	0.617738	0.689793	0.637854	0.422523	0.254357	0.70145	0.614192	0.618737	0.600644	0.717648	0.158284	0	0.0284061	0.143879	0	0.221808	0.0285314	0.512698	0.38797	0.147475	0.175518	0.147475	0.221808	0.160161	0.221808	0.00978241	0.690431	0.163828	0.163828	0.224516	0	0.321692	0.160161	0.140965	0.143784	0.239844	0.648316	0.614561	0.606646	0.189504	0.0145233
0.446357	0.316614	0.310539	0.384669	0.321871	0.346538	0.348839	0.369349	0.268983	0.368002	0.463852	0.306149	0.13968	0.18744	0.508389	0.418927	0.34151	0.381421	0.508045	0.089554	0	0.00801496	0.0875851	0	0.161542	0.0444738	0.292755	0.211804	0.10002	0.183416	0.10002	0.161542	0.232055	0.161542	0.0308956	0.470381	0.0798565	0.0798565	0.1441	0	0.192061	0.232055	0.034898	0.0622518	0.0798767	0.39228	0.37782	0.375929	0.210682	0.0175198
0.46115	0.37473	0.381281	0.460247	0.388553	0.374701	0.414963	0.394401	0.351954	0.458978	0.511355	0.436672	0.446864	0.214958	0.601138	0.454234	0.483607	0.419747	0.586179	0.304641	0	0.0161578	0.262287	0	0.162047	0.0284396	0.294004	0.298244	0.127503	0.312834	0.127503	0.162047	0.141064	0.162047	0	0.556942	0.132011	0.132011	0.284722	0	0.214327	0.141064	0.191778	0.283781	0.237889	0.470572	0.388756	0.395264	0.199176	0.0253064
0.466959	0.457271	0.445611	0.499147	0.465909	0.502401	0.496846	0.428547	0.455171	0.429703	0.459087	0.526437	0.591187	0.194086	0.56619	0.43212	0.556364	0.468098	0.626975	0.270475	0	0.0194499	0.235416	0	0.134383	0.0188633	0.338365	0.248739	0.0984302	0.282356	0.0984302	0.134383	0.0876945	0.134383	0	0.570359	0.112267	0.112267	0.264158	0	0.300365	0.0876945	0.276703	0.0850082	0.300269	0.51091	0.411112	0.47588	0.144958	0
0.383663	0.367875	0.352172	0.367041	0.357385	0.420003	0.435481	0.393156	0.308312	0.43303	0.4227	0.501653	0.358689	0.346166	0.314925	0.413835	0.400336	0.358441	0.443101	0.161948	0	0.0389962	0.159168	0	0.317684	0.0234568	0.355848	0.325978	0.111751	0.317568	0.111751	0.317684	0.142612	0.317684	0.0673459	0.365328	0.312335	0.312335	0.179871	0	0.295159	0.142612	0.0711457	0.0940323	0.297901	0.391157	0.361796	0.381828	0.0491991	0.0508316
0.200866	0.187807	0.167495	0.137991	0.166629	0.165799	0.182418	0.156644	0.131571	0.144451	0.17315	0.156965	0.304028	0.229959	0.176228	0.118806	0.212758	0.0871821	0.235446	0.573398	0	0.0262942	0.694331	0	0.162843	0	0.141575	0.351896	0.0901966	0.313029	0.0901966	0.162843	0.0695869	0.162843	0	0.143172	0.156941	0.156941	0.378804	0	0.132047	0.0695869	0.0731452	0.0941882	0.137596	0.181805	0.148328	0.152049	0.0264843	0
0.00932422	0.0165805	0.00681004	0.00619776	0.00742913	0.0145213	0.00833619	0.0171752	0.0383827	0.0124629	0.0189977	0.0463651	0	0	0	0.0164647	0.039118	0	0	0	0	0	0	0	0	0	0.0128124	0	0	0	0	0	0	0	0	0.0270552	0	0	0.0475001	0	0	0	0	0	0	0.0034691	0.0331505	0.0205031	0	0
0.632757	0.602311	0.587934	0.629425	0.608761	0.621987	0.584157	0.585697	0.531732	0.532572	0.67948	0.510353	0.249399	0.161251	0.621709	0.661627	0.593798	0.488642	0.610463	0.110678	0.0503224	0.0299318	0.0989329	0.0503224	0.139694	0.0269496	0.51106	0.23259	0.0965379	0.112679	0.0965379	0.139694	0.105321	0.139694	0.0029584	0.621056	0.115867	0.115867	0.184861	0.0503224	0.206883	0.105321	0.0658966	0.0646318	0.137804	0.676114	0.687189	0.628765	0.140011	0.00983199
0.607825	0.57117	0.588344	0.631717	0.596396	0.606556	0.599795	0.590148	0.555095	0.556809	0.720927	0.534374	0.441612	0.277294	0.675735	0.659031	0.604732	0.486194	0.688444	0.20799	0.118831	0.0715769	0.18818	0.118831	0.232246	0.0109208	0.498745	0.311313	0.087104	0.228238	0.087104	0.232246	0.123058	0.232246	0	0.629467	0.197933	0.197933	0.344865	0.118831	0.331119	0.123058	0.120472	0.0811681	0.247576	0.691486	0.552734	0.533108	0.139808	0.0214028
0.140258	0.137539	0.134795	0.106317	0.134041	0.135266	0.14984	0.125605	0.103832	0.103799	0.13783	0.150643	0.313873	0.261862	0.172654	0.0944819	0.186622	0.0743888	0.170676	0.817563	0	0.0394414	1	0	0.198127	0	0.128952	0.391207	0.077282	0.416744	0.077282	0.198127	0.0592036	0.198127	0	0.135211	0.14024	0.14024	0.406638	0	0.142976	0.0592036	0.0603135	0.0804307	0.113598	0.155066	0.107501	0.117874	0.0219433	0
0.313581	0.311657	0.311919	0.317974	0.312567	0.322161	0.34016	0.338595	0.207945	0.281855	0.335091	0.376097	0.444449	0.478206	0.442734	0.312193	0.394713	0.417469	0.498539	0.427712	0	0.0602352	0.365373	0	0.455402	0	0.323494	0.44954	0.0829551	0.258338	0.0829551	0.455402	0.172677	0.455402	0	0.418224	0.138367	0.138367	0.345864	0	0.479397	0.172677	0.0692031	0.086495	0.131985	0.305602	0.251625	0.28156	0.188173	0
0.0794435	0.064378	0.0690837	0.100075	0.0633875	0.0744271	0.075802	0.0811137	0.041127	0.0504352	0.08034	0.0699507	0.0302398	0.0899951	0.159268	0.14666	0.0969746	0.222074	0.196161	0.0232249	0	0	0.0221025	0	0.115956	0	0.042554	0.0468247	0.0269332	0.0291911	0.0269332	0.115956	0.100177	0.115956	0	0.194145	0.0494385	0.0494385	0.0172538	0	0.258658	0.100177	0.0209343	0.0280635	0.0399371	0.11282	0.0838115	0.0658423	0.39171	0
0.536498	0.505996	0.514598	0.537846	0.574701	0.55881	0.561633	0.525802	0.438736	0.562883	0.630281	0.644073	0.513161	0.307288	0.655599	0.511039	0.656569	0.457383	0.641031	0.219016	0.133333	0.0376537	0.193376	0.133333	0.26183	0.0170637	0.499474	0.328487	0.107575	0.254911	0.107575	0.26183	0.15109	0.26183	0	0.557579	0.228441	0.228441	0.346951	0.133333	0.365075	0.15109	0.141891	0.202792	0.288588	0.521798	0.485606	0.568461	0.0805969	0.0271102
0.226583	0.224993	0.223047	0.202445	0.228996	0.22842	0.250217	0.219069	0.175459	0.209144	0.249886	0.26715	0.574147	0.248931	0.217971	0.190404	0.294083	0.198643	0.284741	0.711989	0	0.0274841	0.591788	0	0.18362	0	0.208821	0.323399	0.127896	0.340106	0.127896	0.18362	0.101577	0.18362	0	0.231073	0.711989	0.711989	0.428381	0	0.1527	0.101577	0.112787	0.133988	0.568306	0.234864	0.184259	0.190089	0.0404395	0.135551
0.585405	0.529113	0.556319	0.539424	0.512316	0.52639	0.52322	0.540093	0.506398	0.594855	0.583186	0.535048	0.328581	0.244972	0.491022	0.504572	0.566051	0.449646	0.654904	0.153767	0	0.0317098	0.137299	0	0.212505	0.0921772	0.427802	0.407517	0.177767	0.185043	0.177767	0.212505	0.201409	0.212505	0.0466577	0.528134	0.0894809	0.0894809	0.227121	0	0.222847	0.201409	0.0920958	0.0841171	0.133533	0.527422	0.50857	0.615841	0.0730142	0.00842303
0.603457	0.568151	0.602753	0.62539	0.52724	0.554456	0.567143	0.582579	0.536818	0.605935	0.551183	0.584938	0.427627	0.219188	0.624874	0.541304	0.58026	0.630855	0.608551	0.165728	0	0.019234	0.146037	0	0.191477	0.027017	0.405928	0.275312	0.0885453	0.128543	0.0885453	0.191477	0.117651	0.191477	0.0646312	0.664109	0.171294	0.171294	0.237684	0	0.295408	0.117651	0.167787	0.151438	0.275913	0.588223	0.56721	0.583983	0.180481	0.0203326
0.592813	0.553616	0.582889	0.607961	0.527319	0.567571	0.603732	0.572725	0.51317	0.630673	0.571953	0.578652	0.385094	0.183348	0.521762	0.535752	0.560247	0.554038	0.550734	0.105308	0	0.00775809	0.104007	0	0.143978	0.0257255	0.365709	0.200743	0.121396	0.183102	0.121396	0.143978	0.143967	0.143978	0.0302009	0.593859	0.209208	0.209208	0.157854	0	0.251677	0.143967	0.164167	0.191244	0.296236	0.579342	0.598136	0.55888	0.115963	0.0225918
0.561197	0.52884	0.542437	0.557958	0.488836	0.53312	0.548212	0.524181	0.460896	0.591588	0.49967	0.59558	0.513633	0.227853	0.501323	0.503758	0.493911	0.50895	0.58382	0.208737	0	0.0323912	0.184719	0	0.183913	0.0454751	0.503716	0.318054	0.131481	0.221989	0.131481	0.183913	0.165472	0.183913	0.0336729	0.553771	0.210216	0.210216	0.21802	0	0.286764	0.165472	0.0587604	0.199667	0.205924	0.482045	0.506931	0.544844	0.0774202	0.0254158
0.595169	0.565182	0.54151	0.57377	0.528945	0.493847	0.443678	0.514488	0.600319	0.549347	0.610272	0.54903	0.254558	0.195559	0.50703	0.67069	0.670923	0.427591	0.653235	0.120122	0	0.0117732	0.107188	0	0.172762	0.0329205	0.449828	0.280629	0.130096	0.129594	0.130096	0.172762	0.169768	0.172762	0	0.584897	0.139956	0.139956	0.157785	0	0.247035	0.169768	0.0437136	0.121343	0.140777	0.56101	0.618905	0.603414	0.14019	0.017351
0.629684	0.608844	0.572446	0.581591	0.553151	0.601467	0.557837	0.557386	0.579766	0.626627	0.576533	0.512313	0.398315	0.221863	0.566034	0.531806	0.612137	0.546825	0.665585	0.163385	0.00655221	0.0813335	0.150037	0.00655221	0.183481	0.0327289	0.511304	0.312018	0.130837	0.181043	0.130837	0.183481	0.156387	0.183481	0.0123185	0.62279	0.146958	0.146958	0.227344	0.00655221	0.246936	0.156387	0.12802	0.0726075	0.221375	0.553946	0.55457	0.689768	0.088721	0.0212521
0.454668	0.472895	0.430512	0.45676	0.428936	0.450611	0.436679	0.387584	0.320013	0.499708	0.544944	0.351492	0.243177	0.161602	0.538472	0.405625	0.538831	0.510442	0.491119	0.12496	0.123621	0.13608	0.122136	0.123621	0.121236	0.0462029	0.415824	0.271393	0.173376	0.204313	0.173376	0.121236	0.119604	0.121236	0	0.464831	0.0816278	0.0816278	0.300218	0.123621	0.171929	0.119604	0.0407183	0.166014	0.0822982	0.421445	0.50778	0.479562	0.192325	0
0.45586	0.400208	0.394646	0.492976	0.461777	0.423886	0.430714	0.47382	0.413418	0.544795	0.522496	0.477972	0.422972	0.281815	0.484226	0.434168	0.524952	0.537109	0.646604	0.0942835	0	0.0228704	0.0942288	0	0.24678	0	0.386664	0.238531	0.0748433	0.116779	0.0748433	0.24678	0.125141	0.24678	0	0.517608	0.250549	0.250549	0.139438	0	0.270562	0.125141	0.144929	0.0787852	0.313232	0.459143	0.443355	0.468799	0.17252	0.165515
0.0110538	0.0154717	0.0239986	0.0151989	0.0679752	0.0162122	0.0173702	0.0162122	0.0134157	0	0.0868377	0	0	0	0.0214817	0.0171854	0	0	0	0	1	0.101559	0	1	0	0	0.0307521	0	0	0	0	0	0	0	0	0	0	0	0.4	1	0	0	0	0	0	0.0190948	0.0352958	0	0	0
0.311667	0.285447	0.272597	0.300353	0.281922	0.249395	0.267052	0.265796	0.294126	0.34982	0.360713	0.268548	0.273651	0.288134	0.324158	0.282189	0.308006	0.308196	0.330009	0.0724968	0.0203488	0.0482926	0.0707158	0.0203488	0.273546	0.164064	0.321227	0.427855	0.113202	0.0895942	0.113202	0.273546	0.146126	0.273546	0	0.327178	0.102339	0.102339	0.0977547	0.0203488	0.252734	0.146126	0.189858	0.280671	0.223278	0.257902	0.278698	0.32272	0.0361426	0.0352258
0.607589	0.640507	0.639208	0.598879	0.616584	0.623565	0.570372	0.618828	0.66493	0.635067	0.617508	0.534058	0.324575	0.212056	0.517908	0.538051	0.614568	0.441819	0.579022	0.130918	0.00548969	0.0823365	0.119787	0.00548969	0.152374	0.0413675	0.517255	0.288587	0.133629	0.143803	0.133629	0.152374	0.135616	0.152374	0.0202691	0.52096	0.119568	0.119568	0.185137	0.00548969	0.202072	0.135616	0.10924	0.119452	0.182956	0.604308	0.592286	0.67977	0.0478049	0.0109906
0.56648	0.565543	0.56752	0.572123	0.596791	0.576588	0.570099	0.586258	0.550016	0.645164	0.57828	0.580118	0.471485	0.24123	0.509938	0.47652	0.644798	0.576531	0.681057	0.165388	0	0.0439438	0.1483	0	0.208483	0.0429954	0.479078	0.348159	0.168313	0.179688	0.168313	0.208483	0.19298	0.208483	0	0.577118	0.175356	0.175356	0.192389	0	0.227553	0.19298	0.159279	0.0902728	0.266728	0.620739	0.582684	0.643916	0.0977573	0.0176805
0.613018	0.603958	0.571088	0.603156	0.60308	0.601651	0.586719	0.554482	0.498854	0.532462	0.613787	0.498009	0.265012	0.157237	0.519887	0.592425	0.55302	0.476481	0.570478	0.121634	0.00733467	0.0113653	0.108261	0.00733467	0.136149	0.038979	0.474399	0.246557	0.115825	0.123299	0.115825	0.136149	0.136072	0.136149	0.0126423	0.635489	0.120395	0.120395	0.17375	0.00733467	0.205244	0.136072	0.0740507	0.0719795	0.149556	0.624807	0.664824	0.633535	0.129639	0.0109752
0.590733	0.545809	0.558618	0.563594	0.579467	0.558295	0.514988	0.552455	0.491567	0.49001	0.598445	0.492533	0.226222	0.134432	0.542479	0.600582	0.538874	0.456357	0.517734	0.0966142	0.044952	0.0114932	0.0849057	0.044952	0.120327	0.0288962	0.406305	0.237298	0.0913465	0.0706158	0.0913465	0.120327	0.0990651	0.120327	0.0113254	0.580704	0.10286	0.10286	0.156937	0.044952	0.182505	0.0990651	0.0613444	0.0572643	0.128108	0.629222	0.676552	0.647394	0.121902	0.0119377
0.206893	0.170156	0.168075	0.245906	0.170401	0.189464	0.203075	0.196907	0.123849	0.18693	0.256275	0.197575	0.336563	0.167796	0.262301	0.21023	0.259308	0.346494	0.325179	0.09833	0	0	0.100807	0	0.13482	0	0.135733	0.107806	0.110423	0.120756	0.110423	0.13482	0.114236	0.13482	0	0.311889	0.683043	0.683043	0.0822155	0	0.236141	0.114236	0.0984322	0.115821	0.546597	0.214055	0.190533	0.143833	0.683043	0.135551
0.657093	0.616224	0.633322	0.583406	0.556249	0.573035	0.608665	0.599065	0.544464	0.65895	0.700054	0.575466	0.41376	0.251145	0.55699	0.596604	0.573557	0.51926	0.674717	0.165158	0.0151636	0.0547653	0.153361	0.0151636	0.214339	0.101972	0.575191	0.409012	0.176553	0.188301	0.176553	0.214339	0.203706	0.214339	0	0.61552	0.156645	0.156645	0.244256	0.0151636	0.26706	0.203706	0.0892268	0.143058	0.186192	0.555828	0.627074	0.67489	0.0684174	0.0149332
0.701684	0.618682	0.623112	0.651116	0.582677	0.596668	0.610526	0.590055	0.559914	0.656134	0.695322	0.558174	0.396668	0.233079	0.663598	0.611182	0.625755	0.547651	0.707844	0.157824	0.0132195	0.0438196	0.142652	0.0132195	0.198485	0.0865033	0.553038	0.377892	0.152243	0.163197	0.152243	0.198485	0.196048	0.198485	0	0.667746	0.142632	0.142632	0.20137	0.0132195	0.254077	0.196048	0.111822	0.12519	0.198274	0.579815	0.656207	0.715504	0.124153	0.0130187
0.747472	0.672718	0.673921	0.675415	0.657197	0.650106	0.637282	0.630871	0.635795	0.70551	0.760722	0.583029	0.411683	0.243549	0.627985	0.642856	0.654165	0.520384	0.722242	0.175685	0.0139341	0.0412233	0.15972	0.0139341	0.202577	0.0604333	0.560805	0.371972	0.163661	0.183815	0.163661	0.202577	0.205191	0.202577	0	0.657251	0.157859	0.157859	0.254135	0.0139341	0.249144	0.205191	0.120834	0.136477	0.216028	0.636153	0.672874	0.760797	0.0655616	0.0168002
0.277638	0.285886	0.279529	0.301459	0.275652	0.308131	0.327358	0.334954	0.21093	0.341834	0.278428	0.302309	0.401218	0.504539	0.214661	0.250824	0.258999	0.422839	0.391084	0.135549	0	0.0649681	0.134123	0	0.536157	0.0920728	0.255051	0.373737	0.135229	0.166735	0.135229	0.536157	0.228368	0.536157	0	0.265062	0.536157	0.536157	0.121783	0	0.446175	0.228368	0.0864314	0.102281	0.456377	0.315248	0.222452	0.240394	0.069883	0.101663
0.662406	0.616842	0.626573	0.646629	0.52947	0.546196	0.570841	0.580269	0.491589	0.710996	0.631183	0.482958	0.367223	0.213973	0.554567	0.591132	0.561238	0.580545	0.641675	0.134763	0	0.0155286	0.12266	0	0.182881	0.036077	0.447189	0.30233	0.142987	0.120487	0.142987	0.182881	0.175243	0.182881	0	0.635501	0.16327	0.16327	0.203365	0	0.25023	0.175243	0.0928986	0.130594	0.196224	0.545563	0.693018	0.650223	0.105993	0.0780686
0.535389	0.493269	0.502882	0.5533	0.50798	0.5297	0.498396	0.491409	0.492338	0.521132	0.519546	0.534776	0.375229	0.20782	0.515212	0.536837	0.619851	0.504268	0.658318	0.105176	0	0.0101601	0.103979	0	0.168753	0.0701457	0.458139	0.23818	0.142048	0.185835	0.142048	0.168753	0.231606	0.168753	0	0.617467	0.199498	0.199498	0.143279	0	0.3003	0.231606	0.058183	0.189036	0.197604	0.512919	0.441554	0.507674	0.171157	0.0239207
0.673596	0.63203	0.605204	0.666595	0.554234	0.581933	0.58603	0.605401	0.592511	0.660437	0.752667	0.524774	0.387869	0.232873	0.588044	0.631146	0.626165	0.562859	0.711857	0.131227	0	0.0128782	0.116926	0	0.202593	0.068631	0.442749	0.356237	0.180944	0.122423	0.180944	0.202593	0.218339	0.202593	0	0.659763	0.178924	0.178924	0.208068	0	0.273287	0.218339	0.154336	0.159545	0.260434	0.583756	0.636808	0.679462	0.136185	0.0188048
0.491891	0.461361	0.488194	0.471308	0.505988	0.47032	0.486565	0.504664	0.602091	0.536185	0.462541	0.550397	0.340897	0.128016	0.446821	0.491398	0.569317	0.3261	0.510598	0.136901	0	0.00661002	0.119411	0	0.101148	0.029297	0.318714	0.181534	0.0828365	0.142967	0.0828365	0.101148	0.144969	0.101148	0.013713	0.480103	0.144452	0.144452	0.191666	0	0.123443	0.144969	0.105035	0.0583964	0.200942	0.488284	0.529094	0.482933	0.120259	0.0184842
0.444518	0.422648	0.43859	0.456904	0.440886	0.447716	0.406594	0.44571	0.522599	0.354413	0.408846	0.455703	0.320314	0.250688	0.392735	0.409594	0.515462	0.350544	0.544941	0.221565	0	0.0286175	0.193062	0	0.209784	0.0159612	0.303499	0.30481	0.0672455	0.174468	0.0672455	0.209784	0.0884503	0.209784	0.030449	0.440442	0.0701578	0.0701578	0.246958	0	0.233378	0.0884503	0.0338362	0.0552049	0.0728887	0.420187	0.38817	0.41818	0.169372	0
0.285478	0.220679	0.218026	0.27906	0.300542	0.24579	0.208672	0.258242	0.298412	0.18609	0.267403	0.291205	0.0891954	0.243222	0.297624	0.308651	0.262797	0.31137	0.408314	0.0476987	0	0.0288747	0.0464664	0	0.235022	0	0.285556	0.206762	0.0220997	0.0588066	0.0220997	0.235022	0.086366	0.235022	0.0397095	0.322261	0.0492466	0.0492466	0.060067	0	0.26553	0.086366	0.0181345	0.0229908	0.0514433	0.284695	0.233616	0.26213	0.235022	0.0253064
0.653982	0.644624	0.593291	0.624988	0.581467	0.601276	0.583407	0.593623	0.584651	0.57143	0.641513	0.56625	0.266	0.148082	0.578277	0.645396	0.5344	0.530073	0.593868	0.0975764	0.00706695	0.0410015	0.0876707	0.00706695	0.12894	0.0290528	0.508069	0.230653	0.090473	0.101032	0.090473	0.12894	0.103974	0.12894	0.0102341	0.648662	0.0990171	0.0990171	0.141513	0.00706695	0.18399	0.103974	0.0581503	0.0844397	0.11988	0.611755	0.72662	0.70094	0.118741	0.00860557
0.529325	0.461411	0.420347	0.51021	0.437006	0.500399	0.482598	0.480749	0.369577	0.475537	0.550154	0.607497	0.372399	0.220495	0.597784	0.629331	0.50186	0.493441	0.572178	0.0906811	0	0.0164195	0.0890589	0	0.196118	0.0187233	0.379656	0.230512	0.0850991	0.161534	0.0850991	0.196118	0.123042	0.196118	0	0.557261	0.174856	0.174856	0.126123	0	0.308836	0.123042	0.07423	0.0712436	0.193442	0.525227	0.514143	0.513023	0.204388	0.0214028
0.628524	0.571089	0.550751	0.536304	0.54632	0.527488	0.484394	0.551167	0.582455	0.491704	0.52019	0.491689	0.225294	0.122947	0.433029	0.556946	0.518388	0.390634	0.513462	0.0777446	0.00235331	0.02793	0.0743783	0.00235331	0.106992	0.0236987	0.458432	0.190832	0.0726534	0.0774901	0.0726534	0.106992	0.100626	0.106992	0.0315535	0.51947	0.0854188	0.0854188	0.116022	0.00235331	0.139102	0.100626	0.0552244	0.0612374	0.109392	0.504538	0.679039	0.698913	0.0807795	0.0297473
0.66602	0.66402	0.6517	0.658956	0.653713	0.593911	0.574873	0.628592	0.60867	0.623156	0.603779	0.568593	0.388167	0.203378	0.546019	0.614017	0.553564	0.571881	0.642402	0.118706	0.0555556	0.0224554	0.107506	0.0555556	0.178733	0.0284184	0.464825	0.274139	0.117288	0.104469	0.117288	0.178733	0.153353	0.178733	0.0670421	0.662871	0.130688	0.130688	0.219001	0.0555556	0.239887	0.153353	0.10919	0.067161	0.191164	0.588668	0.605583	0.689937	0.118126	0.0144592
0.424758	0.406127	0.454509	0.483231	0.418976	0.433347	0.398509	0.439599	0.364838	0.348643	0.439086	0.373445	0.363255	0.20343	0.514258	0.46401	0.57803	0.422871	0.59623	0.259983	0	0.0197303	0.223503	0	0.151484	0.0731349	0.313263	0.271757	0.0943511	0.160118	0.0943511	0.151484	0.124781	0.151484	0	0.480758	0.111905	0.111905	0.269214	0	0.335773	0.124781	0.0578242	0.076023	0.116769	0.46516	0.372021	0.409815	0.209884	0
0.239991	0.234754	0.233582	0.212625	0.220657	0.228757	0.244394	0.245867	0.173319	0.205281	0.250564	0.283921	0.361457	0.652621	0.32458	0.231162	0.285221	0.229699	0.339421	0.734372	0	0.100366	0.611084	0	0.734372	0	0.258812	0.563256	0.0837715	0.367938	0.0837715	0.734372	0.246439	0.734372	0	0.261029	0.141742	0.141742	0.441745	0	0.57234	0.246439	0.0687585	0.0871394	0.12411	0.249408	0.17981	0.213805	0.0844866	0
0.42085	0.40287	0.417781	0.482274	0.382274	0.442646	0.4301	0.414851	0.404969	0.479752	0.505717	0.441372	0.363865	0.271731	0.450601	0.433004	0.508683	0.532469	0.535229	0.125702	0	0.0449889	0.12297	0	0.235763	0.0380716	0.369618	0.358659	0.182253	0.223084	0.182253	0.235763	0.129447	0.235763	0	0.521974	0.0912758	0.0912758	0.16092	0	0.232003	0.129447	0.219425	0.0791228	0.243077	0.435601	0.395042	0.452107	0.0567537	0
0.630244	0.555854	0.58147	0.62254	0.518625	0.569392	0.54653	0.616645	0.56157	0.668671	0.665225	0.609409	0.327802	0.218616	0.63174	0.585744	0.566446	0.519748	0.620631	0.0933952	0	0.0251381	0.0917079	0	0.190628	0.0116463	0.451288	0.236539	0.0775486	0.147345	0.0775486	0.190628	0.122273	0.190628	0.0246529	0.633134	0.145379	0.145379	0.158105	0	0.257636	0.122273	0.127504	0.123251	0.217086	0.60971	0.590439	0.636935	0.114309	0.0135551
0.502523	0.465332	0.482964	0.52904	0.482883	0.506096	0.473643	0.483795	0.397891	0.451936	0.494939	0.508852	0.414802	0.219294	0.484242	0.546161	0.527781	0.502202	0.664273	0.212495	0	0.00687102	0.181666	0	0.192153	0.108108	0.369317	0.357038	0.2145	0.12733	0.2145	0.192153	0.338727	0.192153	0	0.556116	0.243882	0.243882	0.206685	0	0.346393	0.338727	0.0606033	0.125426	0.23568	0.49998	0.452988	0.501048	0.193165	0.0338877
0.367192	0.385616	0.378773	0.421287	0.387613	0.416179	0.391757	0.395494	0.326708	0.339744	0.38849	0.424008	0.416048	0.407908	0.446893	0.35831	0.449087	0.382954	0.487673	0.132079	0	0.0934166	0.13084	0	0.384338	0	0.384764	0.440485	0.0636518	0.163245	0.0636518	0.384338	0.131167	0.384338	0	0.4087	0.105916	0.105916	0.136144	0	0.575516	0.131167	0.223865	0.0665348	0.241525	0.400953	0.281581	0.350301	0.119285	0
0.314228	0.340104	0.325407	0.323401	0.340234	0.34001	0.380874	0.338216	0.250731	0.338825	0.375833	0.330214	0.592846	0.265829	0.347827	0.184552	0.351216	0.235878	0.401505	0.415563	0	0.094201	0.353878	0	0.194243	0	0.308262	0.449339	0.0799059	0.244457	0.0799059	0.194243	0.0623625	0.194243	0	0.281265	0.134728	0.134728	0.345603	0	0.172754	0.0623625	0.265036	0.0834615	0.285594	0.267993	0.222175	0.253077	0.0239423	0
0.286277	0.29642	0.334697	0.316418	0.291499	0.318312	0.342226	0.340779	0.200372	0.267813	0.303347	0.362497	0.308887	0.497373	0.403188	0.326965	0.338124	0.347005	0.371577	0.159387	0	0.0640371	0.157791	0	0.491911	0	0.315835	0.339182	0.0762991	0.196199	0.0762991	0.491911	0.182591	0.491911	0	0.346807	0.126193	0.126193	0.150939	0	0.734797	0.182591	0.0645352	0.0797529	0.120777	0.285705	0.228866	0.245204	0.178197	0
0.675995	0.623392	0.618487	0.73013	0.615088	0.64292	0.638464	0.632916	0.584024	0.687996	0.785364	0.585179	0.458341	0.256098	0.70427	0.652033	0.687593	0.646124	0.838075	0.191795	0	0.0181287	0.168721	0	0.218885	0.0440089	0.525173	0.363186	0.180297	0.190408	0.180297	0.218885	0.211374	0.218885	0	0.734394	0.184439	0.184439	0.215108	0	0.311796	0.211374	0.157609	0.166095	0.268433	0.661472	0.629516	0.672005	0.194823	0.0162661
0.516895	0.533499	0.534389	0.574828	0.58554	0.559478	0.604283	0.572898	0.374003	0.479131	0.543487	0.508687	0.445714	0.27442	0.522275	0.461855	0.491102	0.520878	0.592373	0.210689	0.153846	0.0309737	0.181883	0.153846	0.253542	0.0516913	0.409425	0.348872	0.13832	0.135543	0.13832	0.253542	0.244535	0.253542	0.153846	0.560353	0.234186	0.234186	0.334333	0.153846	0.395495	0.244535	0.148715	0.0952274	0.302515	0.531564	0.474466	0.494147	0.156792	0.031281
0.603294	0.591497	0.597939	0.603733	0.586285	0.573184	0.597709	0.562788	0.578296	0.608519	0.645651	0.63047	0.397672	0.216104	0.557633	0.574849	0.69678	0.433652	0.6516	0.211881	0	0.0210016	0.184694	0	0.178925	0.0252581	0.512714	0.289529	0.089527	0.206546	0.089527	0.178925	0.0985016	0.178925	0	0.601609	0.17267	0.17267	0.283203	0	0.269948	0.0985016	0.105779	0.15055	0.218949	0.637307	0.594081	0.632779	0.135584	0.0193644
0.698283	0.672485	0.669342	0.677989	0.657203	0.641935	0.655532	0.676836	0.628222	0.62258	0.593155	0.561705	0.287587	0.17	0.558972	0.573812	0.637659	0.536324	0.566993	0.118486	0.0192538	0.038624	0.106878	0.0192538	0.142721	0.0160932	0.556433	0.246734	0.0927099	0.123366	0.0927099	0.142721	0.0959608	0.142721	0.0473208	0.621016	0.116049	0.116049	0.166265	0.0192538	0.196852	0.0959608	0.0905796	0.0912163	0.16365	0.613528	0.707439	0.716402	0.116842	0.0168969
0.653971	0.632568	0.644842	0.66914	0.603435	0.611236	0.611591	0.654859	0.569842	0.64706	0.581046	0.553556	0.325502	0.229071	0.578435	0.564562	0.617375	0.589958	0.585155	0.132131	0.0176595	0.0274137	0.121674	0.0176595	0.168975	0.0177884	0.526532	0.270934	0.105744	0.149013	0.105744	0.168975	0.10947	0.168975	0.0526316	0.663898	0.129901	0.129901	0.178386	0.0176595	0.230191	0.10947	0.108174	0.106224	0.187295	0.583134	0.66191	0.701202	0.124858	0.0107014
0.659563	0.638531	0.621837	0.613101	0.606757	0.574038	0.576621	0.600764	0.553098	0.669883	0.600005	0.540797	0.282699	0.170329	0.50323	0.571308	0.589	0.471459	0.612873	0.106371	0.00879497	0.0209821	0.0969566	0.00879497	0.143455	0.012629	0.45533	0.204687	0.0601119	0.128965	0.0601119	0.143455	0.0837511	0.143455	0.0371907	0.588361	0.121555	0.121555	0.169604	0.00879497	0.158105	0.0837511	0.0993167	0.0914089	0.177275	0.604609	0.65643	0.686706	0.0602468	0.0567259
0.551405	0.529321	0.526494	0.591694	0.52462	0.550046	0.569412	0.530358	0.422911	0.580521	0.669184	0.499147	0.430208	0.254378	0.665766	0.534979	0.612189	0.607828	0.695355	0.186544	0	0.0510638	0.167663	0	0.219854	0.0479423	0.495853	0.422329	0.18269	0.197016	0.18269	0.219854	0.205876	0.219854	0	0.641576	0.183481	0.183481	0.199761	0	0.263537	0.205876	0.110624	0.168719	0.231321	0.532312	0.556677	0.606129	0.19858	0.0241776
0.144865	0.146934	0.140873	0.15346	0.14442	0.158696	0.173621	0.161515	0.107447	0.179268	0.175641	0.167084	0.377625	0.185327	0.0839652	0.132441	0.165422	0.18636	0.179094	0.135966	0	0	0.14024	0	0.14463	0	0.118271	0.106573	0.15226	0.166649	0.15226	0.14463	0.121544	0.14463	0	0.148241	1	1	0.0923934	0	0.1164	0.121544	0.137256	0.159799	0.712419	0.1499	0.126009	0.110161	0.0491301	0.203326
0.589031	0.538627	0.562521	0.562589	0.595526	0.569116	0.488211	0.538849	0.517028	0.445513	0.452727	0.445085	0.356553	0.197969	0.524181	0.491005	0.516246	0.530242	0.621467	0.140565	0.00923266	0.10376	0.123216	0.00923266	0.172799	0.0167405	0.420484	0.23741	0.0459516	0.0956313	0.0459516	0.172799	0.087459	0.172799	0.0511737	0.489528	0.138986	0.138986	0.153637	0.00923266	0.19327	0.087459	0.0856793	0.0410443	0.184717	0.560112	0.499718	0.561136	0.115219	0.0236605
0.59022	0.570409	0.582904	0.613648	0.502706	0.525913	0.491613	0.5152	0.501466	0.497142	0.537764	0.457274	0.299582	0.147658	0.483786	0.579138	0.547605	0.455774	0.573013	0.122023	0.025778	0.050196	0.103463	0.025778	0.124763	0.0727957	0.466586	0.247776	0.148407	0.0918045	0.148407	0.124763	0.21953	0.124763	0.106848	0.517341	0.168956	0.168956	0.173232	0.025778	0.221333	0.21953	0.0462212	0.164914	0.167446	0.504242	0.539003	0.560749	0.155805	0.0203326
0.573854	0.629923	0.538157	0.598738	0.55892	0.586683	0.541058	0.57167	0.584253	0.504609	0.599505	0.57051	0.365234	0.201447	0.542449	0.614425	0.620341	0.502676	0.6598	0.122988	0.00700409	0.0854463	0.109853	0.00700409	0.174357	0.0209537	0.529157	0.270542	0.112487	0.147691	0.112487	0.174357	0.0983588	0.174357	0.0689655	0.589781	0.135366	0.135366	0.156089	0.00700409	0.20178	0.0983588	0.0875015	0.0616072	0.173643	0.595189	0.62334	0.649785	0.101028	0.0140225
0.617848	0.552123	0.599684	0.581717	0.576257	0.561412	0.551421	0.580482	0.54417	0.636695	0.709202	0.647701	0.412122	0.274895	0.688461	0.585426	0.61016	0.541218	0.66986	0.184595	0.102626	0.0635216	0.166519	0.102626	0.239291	0.0116344	0.534072	0.30949	0.0865291	0.202428	0.0865291	0.239291	0.14634	0.239291	0	0.611542	0.178134	0.178134	0.34554	0.102626	0.32287	0.14634	0.107778	0.152102	0.222162	0.594352	0.583213	0.616315	0.160933	0.0184842
0.175517	0.173091	0.167278	0.174483	0.149614	0.177678	0.186603	0.20629	0.115277	0.18589	0.191972	0.199439	0.156396	0.772339	0.216012	0.183786	0.176851	0.227729	0.25284	0.203115	0	0.129936	0.198127	0	1	0	0.199682	0.417632	0.086074	0.250145	0.086074	1	0.338837	1	0	0.193262	0.14463	0.14463	0.137896	0	0.695415	0.338837	0.0712131	0.0895268	0.120157	0.176029	0.128451	0.1486	0.115201	0
0.636557	0.641414	0.602301	0.644301	0.56928	0.60857	0.560656	0.568625	0.524605	0.514325	0.635488	0.512585	0.380903	0.195535	0.529509	0.520878	0.575596	0.439199	0.586975	0.133919	0	0.0151682	0.119501	0	0.168128	0.0267079	0.487689	0.238472	0.0852657	0.108682	0.0852657	0.168128	0.148016	0.168128	0.0204359	0.609126	0.140947	0.140947	0.197609	0	0.242472	0.148016	0.0854693	0.122525	0.178441	0.519569	0.535863	0.593149	0.121823	0.0150612
0.581968	0.538862	0.524505	0.580144	0.562374	0.57629	0.551462	0.521907	0.452228	0.450443	0.608536	0.454147	0.38984	0.176503	0.505101	0.508098	0.527515	0.432325	0.612155	0.166786	0.111111	0.016469	0.146147	0.111111	0.143199	0.0362674	0.375657	0.235371	0.0967012	0.174779	0.0967012	0.143199	0.180491	0.143199	0.0167603	0.555418	0.18264	0.18264	0.294059	0.111111	0.174732	0.180491	0.110533	0.0671867	0.235701	0.566429	0.514344	0.503047	0.117379	0.0454796
0.625829	0.63519	0.612032	0.663852	0.609292	0.611637	0.579385	0.586983	0.586997	0.677827	0.740199	0.547877	0.453908	0.225508	0.568056	0.579583	0.602932	0.621803	0.711154	0.163756	0.0808292	0.093587	0.1481	0.0808292	0.189878	0.0463066	0.517562	0.333791	0.174379	0.180615	0.174379	0.189878	0.186104	0.189878	0	0.642856	0.166353	0.166353	0.287326	0.0808292	0.212448	0.186104	0.146378	0.157043	0.247906	0.606343	0.63107	0.656054	0.0974156	0.0156405
0.537626	0.503832	0.478066	0.556775	0.47833	0.470068	0.540008	0.488243	0.499045	0.545914	0.652385	0.491986	0.390749	0.141978	0.563069	0.531378	0.613724	0.517958	0.630347	0.147439	0.0869565	0.0128888	0.130853	0.0869565	0.105533	0.0306544	0.451292	0.251769	0.154252	0.157824	0.154252	0.105533	0.116668	0.105533	0	0.640612	0.176412	0.176412	0.258141	0.0869565	0.21079	0.116668	0.156967	0.152694	0.26774	0.536105	0.633156	0.529209	0.174578	0.0355927
0.377724	0.400514	0.438824	0.352913	0.38684	0.347346	0.31632	0.364231	0.433022	0.465096	0.311219	0.378018	0.312097	0.149651	0.260965	0.337504	0.397463	0.22633	0.354717	0.216083	0.0137421	0.0793642	0.184391	0.0137421	0.114581	0.0155724	0.294017	0.257168	0.0632065	0.139591	0.0632065	0.114581	0.0788642	0.114581	0	0.273467	0.0598658	0.0598658	0.302288	0.0137421	0.111495	0.0788642	0.0597677	0.0508593	0.0897132	0.344548	0.323986	0.463297	0.0228833	0
0.104391	0.0703954	0.0869957	0.0986184	0.0628514	0.0758827	0.0756749	0.111784	0.0536865	0.102878	0.094998	0.0993804	0.0403565	0.208635	0.134339	0.173251	0.0667031	0.167355	0.155742	0.0319856	0	0	0.0311937	0	0.286923	0	0.0484663	0.106913	0.0364372	0.0403407	0.0364372	0.286923	0.248921	0.286923	0	0.118733	0.0635826	0.0635826	0.022815	0	0.229091	0.248921	0.0298356	0.038323	0.0523336	0.152745	0.0968667	0.0848665	0.160348	0
0.540233	0.522407	0.521969	0.524089	0.528607	0.505921	0.471142	0.48448	0.549561	0.580791	0.615637	0.553868	0.391124	0.271833	0.518267	0.554789	0.590138	0.53389	0.644031	0.200901	0.0119482	0.13707	0.178277	0.0119482	0.228586	0.04089	0.585503	0.386381	0.189927	0.240774	0.189927	0.228586	0.142822	0.228586	0	0.530305	0.204213	0.204213	0.272229	0.0119482	0.322206	0.142822	0.056293	0.187115	0.200493	0.524019	0.438683	0.566787	0.0693306	0.0306195
0.217093	0.222147	0.224006	0.201922	0.239446	0.238859	0.188602	0.180206	0.207883	0.105376	0.165207	0.176123	0.284883	0.158009	0.190654	0.176769	0.270778	0.0781475	0.261618	0.5	0	0.0206131	0.408781	0	0.101558	0	0.219593	0.248549	0.0395832	0.213417	0.0395832	0.101558	0.0308218	0.101558	0.255204	0.213392	0.067983	0.067983	0.343898	0	0.0877808	0.0308218	0.0319246	0.0411823	0.0671562	0.212822	0.127577	0.213186	0.0115291	0
0.157515	0.160125	0.153739	0.165212	0.171275	0.237871	0.183309	0.1868	0.194442	0.186589	0.186799	0.206629	0.293708	0.111196	0.0853411	0.152183	0.183697	0.192066	0.190304	0.067983	0	0	0.0701198	0	0.0723148	0	0.208852	0.0799299	0.0761301	0.0833244	0.0761301	0.0723148	0.0607719	0.0723148	0.100232	0.249795	0.5	0.5	0.0791659	0	0.0698402	0.0607719	0.0686281	0.0798997	0.427451	0.154747	0.142907	0.154881	0.0245651	0.101663
0.278541	0.282879	0.309207	0.275501	0.320742	0.288976	0.244875	0.306371	0.265008	0.341003	0.220478	0.29442	0.261821	0.111386	0.102372	0.235603	0.339032	0.289662	0.302851	0.0652809	0	0	0.0662276	0	0.0785003	0	0.148941	0.0825562	0.0734899	0.0805574	0.0734899	0.0785003	0.0653183	0.0785003	0	0.169745	0.372776	0.372776	0.101854	0	0.0901833	0.0653183	0.0644057	0.0771139	0.33913	0.328629	0.263928	0.279384	0.0418893	0.0677754
0.582195	0.614502	0.582665	0.547155	0.555204	0.573028	0.53191	0.52914	0.592868	0.448709	0.560265	0.501026	0.242595	0.151027	0.531382	0.584782	0.572496	0.366839	0.527646	0.118018	0.0174722	0.0861036	0.102235	0.0174722	0.127078	0.0422804	0.536268	0.24201	0.0602837	0.112883	0.0602837	0.127078	0.0738628	0.127078	0.0527217	0.519492	0.101065	0.101065	0.156318	0.0174722	0.176954	0.0738628	0.0584807	0.079321	0.128782	0.54148	0.596686	0.655212	0.08228	0.0218331
0.517792	0.601677	0.562382	0.526427	0.51363	0.499736	0.512985	0.515132	0.587622	0.523244	0.535212	0.522419	0.278524	0.133961	0.435067	0.539595	0.548395	0.442262	0.482723	0.0757632	0.00646622	0.0685062	0.067222	0.00646622	0.112645	0.0519558	0.488103	0.251447	0.0959945	0.067015	0.0959945	0.112645	0.0871026	0.112645	0.0358267	0.500163	0.0967469	0.0967469	0.105765	0.00646622	0.160751	0.0871026	0.0820488	0.0832921	0.147226	0.50704	0.628251	0.65451	0.0506909	0.0191509
0.584873	0.598765	0.59092	0.570428	0.545213	0.537099	0.56668	0.596902	0.593069	0.649637	0.610694	0.531699	0.276478	0.171925	0.468163	0.494774	0.58395	0.461731	0.591848	0.0781051	0.00843157	0.0711491	0.0767351	0.00843157	0.14882	0.0709796	0.448298	0.258794	0.136306	0.12253	0.136306	0.14882	0.157632	0.14882	0.0229838	0.550213	0.129117	0.129117	0.15836	0.00843157	0.16872	0.157632	0.110698	0.0727494	0.189721	0.59558	0.571765	0.638689	0.10459	0.0109906
0.188589	0.207853	0.209193	0.230756	0.221751	0.236729	0.183923	0.189388	0.231747	0.260314	0.244077	0.187697	0.202728	0.089157	0.0762603	0.206277	0.238435	0.214366	0.316024	0.0593023	0	0	0.0585311	0	0.0642369	0.156707	0.111899	0.326842	0.566333	0.0721664	0.566333	0.0642369	0.283603	0.0642369	0	0.120616	0.110622	0.110622	0.054288	0	0.0587498	0.283603	0.056623	0.179222	0.103727	0.200822	0.1547	0.22015	0.0202427	0
0.481966	0.440962	0.441877	0.404645	0.342034	0.372252	0.41978	0.364998	0.396667	0.478149	0.466927	0.489073	0.441924	0.284359	0.429701	0.442828	0.526465	0.316108	0.478466	0.237367	0	0.0271689	0.207795	0	0.247389	0.0105079	0.406464	0.326153	0.0935358	0.24925	0.0935358	0.247389	0.123001	0.247389	0	0.443819	0.236399	0.236399	0.259938	0	0.235879	0.123001	0.1489	0.208917	0.30457	0.388016	0.376128	0.470035	0.0398435	0.031281
0.298939	0.283089	0.272805	0.293799	0.187677	0.204215	0.218366	0.218976	0.206702	0.357732	0.290092	0.22029	0.335222	0.224967	0.207603	0.290918	0.272015	0.249369	0.295835	0.100081	0	0	0.100508	0	0.2003	0.0273205	0.20791	0.182779	0.169887	0.123067	0.169887	0.2003	0.20159	0.2003	0	0.249391	0.489249	0.489249	0.12063	0	0.179328	0.20159	0.097452	0.466617	0.430583	0.198385	0.232073	0.24113	0.0607141	0.0813305
0.520283	0.481603	0.468347	0.502509	0.443964	0.480693	0.460349	0.45962	0.419521	0.481862	0.507383	0.505284	0.407343	0.189632	0.445818	0.522431	0.504573	0.479684	0.615797	0.120651	0	0.0331703	0.119573	0	0.149466	0.0252625	0.413773	0.281154	0.103296	0.205469	0.103296	0.149466	0.122624	0.149466	0	0.499598	0.215662	0.215662	0.207169	0	0.274002	0.122624	0.0700616	0.0955937	0.221159	0.521734	0.444079	0.46043	0.210856	0.0427918
0.560335	0.535561	0.515053	0.578624	0.532837	0.559142	0.537875	0.541698	0.477899	0.507729	0.585703	0.560293	0.4172	0.280856	0.552911	0.598067	0.604376	0.527805	0.773691	0.174456	0	0.0195376	0.154317	0	0.247562	0.04148	0.455232	0.317416	0.130086	0.208827	0.130086	0.247562	0.226604	0.247562	0	0.581118	0.227092	0.227092	0.207895	0	0.381558	0.226604	0.0688049	0.097089	0.223846	0.609674	0.494245	0.527719	0.255388	0.0404145
0.565464	0.527514	0.500896	0.565237	0.49185	0.569794	0.526335	0.552673	0.435554	0.497228	0.564166	0.54466	0.403376	0.378026	0.490796	0.578224	0.566126	0.511972	0.721992	0.134286	0	0.0237539	0.133251	0	0.270652	0.046665	0.416549	0.309845	0.143569	0.225494	0.143569	0.270652	0.244077	0.270652	0	0.550876	0.25032	0.25032	0.17844	0	0.395385	0.244077	0.0752806	0.106352	0.245325	0.56578	0.45414	0.483632	0.238262	0.0454663
0.471512	0.425761	0.404363	0.47756	0.390867	0.446318	0.472639	0.459128	0.335129	0.435793	0.500839	0.527707	0.433636	0.220027	0.50446	0.492566	0.497394	0.51966	0.628748	0.127431	0	0.00868287	0.126744	0	0.176863	0.0218591	0.314351	0.212506	0.113623	0.236628	0.113623	0.176863	0.155202	0.176863	0	0.529995	0.284666	0.284666	0.167467	0	0.363529	0.155202	0.0761914	0.0995242	0.275493	0.530161	0.430255	0.393926	0.340285	0.0606217
0.326745	0.303351	0.268841	0.274201	0.240782	0.298593	0.321327	0.31412	0.230575	0.351017	0.339505	0.3723	0.430005	0.306492	0.32781	0.306879	0.319446	0.303006	0.418554	0.212044	0	0.0208389	0.209334	0	0.252518	0.0298616	0.21413	0.249122	0.115528	0.452709	0.115528	0.252518	0.197322	0.252518	0	0.296078	0.175736	0.175736	0.24196	0	0.236612	0.197322	0.0906481	0.109352	0.174015	0.340869	0.269487	0.260382	0.113494	0
0.354147	0.33165	0.30185	0.28005	0.247376	0.304755	0.332437	0.319139	0.239501	0.38559	0.377919	0.377957	0.427939	0.312091	0.334248	0.315657	0.331771	0.303235	0.421539	0.244584	0	0.0253874	0.240789	0	0.250962	0.0248847	0.223038	0.264016	0.113226	0.461937	0.113226	0.250962	0.177997	0.250962	0	0.307617	0.173613	0.173613	0.380844	0	0.23755	0.177997	0.0901305	0.108781	0.172442	0.346263	0.273275	0.283618	0.0997996	0
0.590678	0.550629	0.599875	0.57867	0.570513	0.492817	0.484749	0.560965	0.623638	0.489807	0.572638	0.508813	0.293303	0.191909	0.533936	0.620012	0.540119	0.536804	0.647554	0.132397	0.0677922	0.0820571	0.114222	0.0677922	0.170821	0.00605338	0.424157	0.266149	0.0506201	0.0926704	0.0506201	0.170821	0.0912777	0.170821	0.0200759	0.555691	0.12498	0.12498	0.208774	0.0677922	0.248486	0.0912777	0.112228	0.0470444	0.195083	0.601561	0.57821	0.62279	0.147763	0.0200519
0.499615	0.527657	0.483773	0.476254	0.489564	0.501851	0.468376	0.455733	0.572717	0.414505	0.528183	0.446287	0.264674	0.174026	0.374727	0.461963	0.473069	0.30386	0.510941	0.0899577	0.0955254	0.105987	0.0883558	0.0955254	0.146398	0.00852976	0.424434	0.185611	0.0573085	0.154195	0.0573085	0.146398	0.0671633	0.146398	0.0535259	0.417124	0.141073	0.141073	0.253255	0.0955254	0.224049	0.0671633	0.0901942	0.0516498	0.186713	0.498255	0.45352	0.518678	0.0472626	0.0184842
0.609177	0.604232	0.576582	0.62316	0.586597	0.625915	0.581527	0.557109	0.554579	0.554401	0.627715	0.55685	0.429821	0.225548	0.563888	0.553608	0.569712	0.501534	0.654351	0.147609	0.0955254	0.108346	0.130126	0.0955254	0.192473	0.0383653	0.501067	0.275568	0.115204	0.176521	0.115204	0.192473	0.175082	0.192473	0.0247099	0.598631	0.167699	0.167699	0.249779	0.0955254	0.215323	0.175082	0.101671	0.155737	0.212181	0.535588	0.528756	0.584914	0.14162	0.0184842
0.490124	0.502566	0.473433	0.542315	0.500475	0.456421	0.489568	0.504829	0.523602	0.56353	0.571178	0.465735	0.376751	0.250846	0.48996	0.49478	0.449428	0.480065	0.57606	0.0750559	0.0135412	0.141996	0.0737599	0.0135412	0.229276	0.0493525	0.498881	0.272085	0.136875	0.0924986	0.136875	0.229276	0.228579	0.229276	0.0362411	0.526366	0.219485	0.219485	0.107072	0.0135412	0.334556	0.228579	0.217401	0.201439	0.353785	0.500197	0.414181	0.479805	0.0814359	0.0347021
0.436194	0.379893	0.387615	0.457874	0.403391	0.441346	0.381365	0.360059	0.350921	0.324356	0.407433	0.41344	0.26232	0.0822732	0.452827	0.475342	0.427097	0.347094	0.452242	0.0344807	0	0	0.0336606	0	0.0687558	0.014435	0.194828	0.088528	0.0652582	0.0427642	0.0652582	0.0687558	0.0748855	0.0687558	0.0109233	0.424879	0.0671547	0.0671547	0.0417077	0	0.221512	0.0748855	0.237704	0.0542067	0.246715	0.435249	0.376696	0.388684	0.163864	0
0.647014	0.582085	0.572855	0.586977	0.547395	0.550826	0.561518	0.571665	0.620051	0.627917	0.631973	0.553598	0.342172	0.214604	0.638941	0.638802	0.61718	0.54267	0.71369	0.15958	0	0.0164033	0.144914	0	0.176766	0.0178239	0.443585	0.310395	0.115729	0.168339	0.115729	0.176766	0.12171	0.176766	0.0119314	0.605243	0.156082	0.156082	0.229891	0	0.240744	0.12171	0.0913996	0.116179	0.189471	0.606991	0.691627	0.679246	0.138076	0.0659877
0.144865	0.146934	0.140873	0.15346	0.14442	0.158696	0.173621	0.161515	0.107447	0.179268	0.175641	0.167084	0.377625	0.185327	0.0839652	0.132441	0.165422	0.18636	0.179094	0.135966	0	0	0.14024	0	0.14463	0	0.118271	0.106573	0.15226	0.166649	0.15226	0.14463	0.121544	0.14463	0	0.148241	1	1	0.0923934	0	0.1164	0.121544	0.137256	0.159799	0.712419	0.1499	0.126009	0.110161	0.0491301	0.203326
0.0150875	0.011029	0.0111534	0.0126962	0.0118197	0.0135426	0.0261374	0.0111536	0.00393947	0.0130087	0.0904783	0.0128572	0.025888	0	0.00744348	0.0162887	0.0102857	0.0106597	0.00696984	0	0	0	0	0	0	0	0.0235026	0.193926	0	0	0	0	0	0	0	0.0377722	0.0906079	0.0906079	0	0	0	0	0	0	0.0604052	0.0109945	0.0542097	0.0496222	0	0.101076
0.0987769	0.103187	0.103655	0.114064	0.100603	0.113857	0.120367	0.118246	0.0369568	0.119282	0.0612653	0.0618831	0.0447787	0.079083	0.0708982	0.0733954	0.0561237	0.19314	0.0718591	0.0346861	0	0	0.0338929	0	0.0894692	0	0.0336606	0.0420994	0.0397652	0.0444461	0.0397652	0.0894692	0.0740436	0.0894692	0	0.0642217	0.0713644	0.0713644	0.0248666	0	0.113073	0.0740436	0.0323605	0.0420176	0.0583631	0.0991581	0.131468	0.0876337	0.0867254	0
0.106188	0.0639729	0.0686387	0.140476	0.0629918	0.0739593	0.0753264	0.080589	0.040833	0.0500739	0.126788	0.0694411	0.0300321	0.0893947	0.226575	0.124138	0.132425	0.221054	0.202961	0.0230581	0	0	0.0219433	0	0.115201	0	0.042267	0.0465157	0.0267494	0.0289699	0.0267494	0.115201	0.09962	0.115201	0	0.213784	0.0491301	0.0491301	0.017142	0	0.256835	0.09962	0.0207841	0.0278635	0.0396815	0.111513	0.10435	0.0650766	1	0
0.0296977	0.0192958	0.0226623	0.0229138	0.0430474	0.019468	0.0261872	0.019468	0.0184597	0.0269638	0.0218847	0.02099	0.0599716	0	0.0237085	0.025473	0.016792	0.0175532	0.0161462	0	0	0	0	0	0	0	0.00384661	0	0	0	0	0	0	0	0	0.0215441	0	0	0	0	0	0	0.149202	0	0.099468	0.0210742	0.017404	0.0149641	0	0
0.144865	0.146934	0.140873	0.15346	0.14442	0.158696	0.173621	0.161515	0.107447	0.179268	0.175641	0.167084	0.377625	0.185327	0.0839652	0.132441	0.165422	0.18636	0.179094	0.135966	0	0	0.14024	0	0.14463	0	0.118271	0.106573	0.15226	0.166649	0.15226	0.14463	0.121544	0.14463	0	0.148241	1	1	0.0923934	0	0.1164	0.121544	0.137256	0.159799	0.712419	0.1499	0.126009	0.110161	0.0491301	0.203326
0.104391	0.0703954	0.0869957	0.0986184	0.0628514	0.0758827	0.0756749	0.111784	0.0536865	0.102878	0.094998	0.0993804	0.0403565	0.208635	0.134339	0.173251	0.0667031	0.167355	0.155742	0.0319856	0	0	0.0311937	0	0.286923	0	0.0484663	0.106913	0.0364372	0.0403407	0.0364372	0.286923	0.248921	0.286923	0	0.118733	0.0635826	0.0635826	0.022815	0	0.229091	0.248921	0.0298356	0.038323	0.0523336	0.152745	0.0968667	0.0848665	0.160348	0
0.44739	0.433107	0.45356	0.475802	0.429573	0.431517	0.418413	0.396776	0.417176	0.464258	0.485494	0.428175	0.406449	0.173656	0.530905	0.393298	0.636138	0.412449	0.530157	0.213476	0.0405383	0.0700634	0.182381	0.0405383	0.119318	0.0666375	0.339474	0.231118	0.102144	0.253528	0.102144	0.119318	0.0997821	0.119318	0	0.478406	0.0948932	0.0948932	0.267846	0.0405383	0.154773	0.0997821	0.145329	0.212047	0.179193	0.458811	0.433206	0.443661	0.187999	0
0.477853	0.472122	0.516469	0.483629	0.491608	0.485008	0.478837	0.485996	0.465788	0.497287	0.493102	0.608982	0.329984	0.229487	0.430889	0.495093	0.647969	0.333543	0.548246	0.188842	0	0.0220747	0.16506	0	0.199831	0.0639028	0.479703	0.336117	0.14426	0.197163	0.14426	0.199831	0.205017	0.199831	0.0516892	0.485168	0.182906	0.182906	0.204301	0	0.30065	0.205017	0.0457037	0.183016	0.180221	0.50493	0.38501	0.579967	0.0641411	0.0254158
0.271327	0.277677	0.271876	0.292305	0.266187	0.296822	0.3147	0.322833	0.192437	0.345338	0.343751	0.29625	0.354222	0.476922	0.22789	0.293172	0.291077	0.36626	0.39576	0.120768	0	0.0519745	0.119139	0	0.496693	0.172063	0.305373	0.455979	0.31282	0.148437	0.31282	0.496693	0.529804	0.496693	0	0.305172	0.453235	0.453235	0.116732	0	0.428285	0.529804	0.0804611	0.14507	0.400572	0.258984	0.206819	0.249421	0.0758304	0.0813305
0.240684	0.242548	0.241374	0.251154	0.276261	0.254575	0.269727	0.280586	0.18608	0.283985	0.35384	0.270168	0.32667	0.420449	0.223483	0.25092	0.270605	0.337357	0.333959	0.108439	0.4	0.0722864	0.107299	0.4	0.428926	0.112863	0.266891	0.396321	0.209683	0.133388	0.209683	0.428926	0.197572	0.428926	0	0.249862	0.428926	0.428926	0.35656	0.4	0.371812	0.197572	0.0691451	0.0946656	0.380314	0.258121	0.228108	0.212533	0.0559064	0.0813305
0.27518	0.294079	0.282043	0.296891	0.286017	0.303084	0.329768	0.32846	0.197279	0.289037	0.301122	0.277195	0.332198	0.433951	0.232596	0.262168	0.27583	0.3468	0.338896	0.114608	0.0972731	0.0647004	0.113436	0.0972731	0.445129	0.112863	0.259693	0.405322	0.21659	0.140863	0.21659	0.445129	0.211676	0.445129	0	0.255342	0.439981	0.439981	0.167356	0.0972731	0.392774	0.211676	0.0750904	0.101862	0.389527	0.271143	0.213806	0.217181	0.0719748	0.0813305
0.234418	0.233651	0.227016	0.243245	0.218391	0.246376	0.262008	0.274065	0.16813	0.275346	0.276765	0.287983	0.38756	0.630673	0.223247	0.248485	0.256975	0.328889	0.328062	0.180732	0	0.0866242	0.178831	0	0.714877	0	0.259744	0.396327	0.130198	0.222313	0.130198	0.714877	0.266406	0.714877	0	0.260232	0.714877	0.714877	0.14208	0	0.557719	0.266406	0.115242	0.136375	0.570471	0.248073	0.187218	0.195842	0.0931773	0.135551
0.237365	0.227586	0.210444	0.287841	0.241639	0.227498	0.241227	0.233117	0.138694	0.262452	0.229759	0.182282	0.194107	0.107201	0.300276	0.194117	0.24368	0.428285	0.372747	0.046749	0	0	0.0461294	0	0.0920385	0.0339191	0.141569	0.0910892	0.0662227	0.0578633	0.0662227	0.0920385	0.088813	0.0920385	0	0.293069	0.0889284	0.0889284	0.0834081	0	0.192199	0.088813	0.0444202	0.0553741	0.0899009	0.26702	0.27919	0.222985	0.445616	0
0.261685	0.234043	0.225241	0.295981	0.251668	0.244109	0.257684	0.270933	0.185739	0.280981	0.30578	0.24794	0.191088	0.516925	0.369812	0.253397	0.30292	0.371288	0.452429	0.13218	0	0.0649681	0.129296	0	0.555459	0	0.271649	0.344812	0.0840994	0.162836	0.0840994	0.555459	0.216328	0.555459	0	0.342698	0.139705	0.139705	0.145885	0	0.552388	0.216328	0.0708674	0.0878206	0.130911	0.254609	0.22951	0.223115	0.537397	0
0.335513	0.301547	0.304387	0.284734	0.383021	0.298844	0.318247	0.313578	0.235865	0.290236	0.38539	0.322113	0.40393	0.312907	0.301998	0.290203	0.360328	0.310625	0.392794	0.292385	0.261889	0.0715534	0.246687	0.261889	0.293468	0.171662	0.324783	0.440331	0.133099	0.158808	0.133099	0.293468	0.174315	0.293468	0	0.310155	0.298178	0.298178	0.446234	0.261889	0.270443	0.174315	0.0511968	0.0733392	0.280298	0.314047	0.271592	0.288835	0.0378237	0.0650664
0.0586913	0.114982	0.0710474	0.0794059	0.0818183	0.0878845	0.0233267	0.0389511	0.103271	0.0218045	0.0311244	0.134992	0.228806	0	0.00425793	0.0817373	0.0913868	0.0273004	0.0955413	0	0	0	0	0	0	0.037327	0.0291288	0.0212698	0.030601	0	0.030601	0	0.0235386	0	0.0579436	0.0190027	0	0	0	0	0	0.0235386	0	0	0	0.0994399	0.0282936	0.0783436	0	0
0.371211	0.35387	0.322967	0.422374	0.326846	0.361795	0.438547	0.378518	0.243876	0.354174	0.454725	0.42086	0.356701	0.286489	0.453236	0.373624	0.477761	0.466503	0.477545	0.0803344	0	0.0259873	0.0790125	0	0.267567	0	0.352203	0.267312	0.0688377	0.0994342	0.0688377	0.267567	0.124491	0.267567	0	0.509896	0.266406	0.266406	0.0967552	0	0.32723	0.124491	0.173615	0.0721321	0.350441	0.391758	0.371864	0.347424	0.303127	0.0406652
0.4379	0.442608	0.385656	0.441853	0.455453	0.427466	0.452498	0.390742	0.50886	0.440902	0.490213	0.477823	0.35447	0.125698	0.45332	0.415118	0.542033	0.504891	0.582477	0.180557	0	0.00908878	0.156911	0	0.0866007	0.0519259	0.407484	0.279776	0.188443	0.187284	0.188443	0.0866007	0.109275	0.0866007	0.0339761	0.519036	0.1836	0.1836	0.205469	0	0.208131	0.109275	0.158111	0.0770297	0.282373	0.454899	0.460317	0.499209	0.161262	0.0254158
0.131718	0.079809	0.087999	0.156873	0.102012	0.0894175	0.0962317	0.0958333	0.056371	0.0727478	0.141253	0.0846546	0.0748938	0.0670461	0.238206	0.143935	0.14229	0.224196	0.209848	0.0153721	0	0	0.0146289	0	0.0768006	0	0.0445765	0.0398706	0.0178329	0.0193133	0.0178329	0.0768006	0.0664133	0.0768006	0	0.225762	0.0327534	0.0327534	0.014285	0	0.192626	0.0664133	0.106396	0.0185757	0.099166	0.126007	0.118424	0.0774067	0.666667	0
0.427295	0.444132	0.44386	0.467352	0.410197	0.421687	0.402628	0.392184	0.409886	0.351177	0.458972	0.437949	0.462046	0.363172	0.554078	0.454151	0.5548	0.32673	0.521321	0.403217	0	0.0426008	0.334161	0	0.334621	0.0170753	0.38785	0.438521	0.114304	0.222436	0.114304	0.334621	0.14486	0.334621	0	0.47865	0.125095	0.125095	0.339121	0	0.51008	0.14486	0.209383	0.300042	0.243506	0.46927	0.337901	0.408057	0.109298	0
0.266604	0.24093	0.239469	0.236778	0.178662	0.240312	0.261382	0.207597	0.187007	0.295534	0.295222	0.240298	0.216542	0.25264	0.317584	0.266495	0.315313	0.233086	0.262046	0.247909	0	0.0260486	0.242915	0	0.184954	0.0341506	0.238168	0.23785	0.172802	0.543216	0.172802	0.184954	0.153627	0.184954	0	0.277916	0.150133	0.150133	0.230918	0	0.196869	0.153627	0.0734528	0.542234	0.136135	0.26778	0.263657	0.238627	0.094155	0
0.508179	0.507799	0.522855	0.52366	0.481947	0.456274	0.480372	0.505829	0.509347	0.606408	0.559404	0.623232	0.399778	0.233167	0.533491	0.544026	0.64493	0.447908	0.606633	0.166095	0	0.0176598	0.146585	0	0.207215	0.0407471	0.409194	0.29928	0.115324	0.176307	0.115324	0.207215	0.198068	0.207215	0	0.610476	0.175864	0.175864	0.202939	0	0.256051	0.198068	0.107867	0.161036	0.224194	0.541735	0.514795	0.546609	0.178651	0.0203326
0.315965	0.35795	0.273851	0.27857	0.279852	0.277751	0.335667	0.275968	0.225952	0.29556	0.296188	0.285066	0.375141	0.159787	0.301085	0.1964	0.312351	0.295557	0.298847	0.363934	0	0.013742	0.302054	0	0.109864	0	0.1658	0.226619	0.0644053	0.180643	0.0644053	0.109864	0.0569707	0.109864	0	0.270658	0.112529	0.112529	0.326137	0	0.117067	0.0569707	0.362628	0.0672791	0.362559	0.304442	0.300475	0.27833	0.041008	0
0.499038	0.524464	0.515997	0.519356	0.521236	0.504764	0.593028	0.527752	0.446117	0.507943	0.630982	0.592144	0.521206	0.28323	0.606429	0.509452	0.548517	0.539289	0.606361	0.222524	0.141111	0.085511	0.199306	0.141111	0.236174	0.0175681	0.509926	0.335156	0.0972543	0.194023	0.0972543	0.236174	0.119319	0.236174	0	0.605518	0.207583	0.207583	0.365518	0.141111	0.34735	0.119319	0.129864	0.0847287	0.265418	0.574781	0.496756	0.495684	0.125489	0.0254158
0.459337	0.478232	0.50214	0.486493	0.47722	0.497451	0.467315	0.452307	0.367619	0.400336	0.435765	0.439578	0.349387	0.157704	0.379251	0.539504	0.467803	0.464183	0.554962	0.207585	0	0.00982529	0.176971	0	0.130068	0.0559989	0.33974	0.254906	0.130994	0.121574	0.130994	0.130068	0.229333	0.130068	0	0.479006	0.221811	0.221811	0.207828	0	0.289417	0.229333	0.0501694	0.083537	0.215307	0.516419	0.444589	0.485217	0.127322	0.0338877
0.261927	0.286629	0.295454	0.262481	0.353538	0.278707	0.319372	0.299047	0.274747	0.245737	0.308079	0.347698	0.412795	0.133871	0.295502	0.162266	0.349183	0.13115	0.240589	0.348563	0.333333	0.0407241	0.287361	0.333333	0.0841781	0	0.191014	0.211703	0.0478286	0.161377	0.0478286	0.0841781	0.0367267	0.0841781	0.333333	0.255639	0.0825611	0.0825611	0.527781	0.333333	0.0782573	0.0367267	0.239057	0.0500862	0.24088	0.277058	0.241533	0.248005	0.0141349	0
0.219096	0.226987	0.232758	0.277972	0.245514	0.234299	0.267435	0.27093	0.217991	0.231868	0.214857	0.296204	0.254515	0.0891713	0.322408	0.182715	0.312432	0.282977	0.291311	0.0413293	0	0	0.0402106	0	0.0679528	0	0.100329	0.0597525	0.0470318	0.0517555	0.0470318	0.0679528	0.0578233	0.0679528	0.4	0.339701	0.081483	0.081483	0.0728439	0	0.147511	0.0578233	0.278479	0.0493248	0.266368	0.282303	0.221559	0.224415	0.22721	0
0.331328	0.301672	0.304671	0.311785	0.314822	0.354463	0.310177	0.275392	0.339926	0.279528	0.338243	0.346144	0.427452	0.199895	0.34706	0.387795	0.446739	0.369284	0.522195	0.369432	0	0.0207744	0.316316	0	0.137713	0	0.333204	0.260382	0.0725721	0.374668	0.0725721	0.137713	0.0685936	0.137713	0	0.4038	0.336008	0.336008	0.321068	0	0.188507	0.0685936	0.0627765	0.0759858	0.311164	0.387198	0.268841	0.346415	0.126368	0.0580932
0.509425	0.523896	0.451269	0.459666	0.478975	0.47485	0.438431	0.409716	0.368735	0.383393	0.505152	0.475901	0.324236	0.123396	0.425284	0.461178	0.517969	0.376067	0.422171	0.15614	0.0952381	0.0461975	0.137827	0.0952381	0.0941445	0.0071099	0.470617	0.182334	0.0442473	0.165941	0.0442473	0.0941445	0.054732	0.0941445	0.0486103	0.492798	0.140191	0.140191	0.302534	0.0952381	0.191584	0.054732	0.0431618	0.0431928	0.147382	0.462082	0.502656	0.499368	0.138503	0.0193644
0.426265	0.422165	0.391678	0.427481	0.43634	0.416246	0.463844	0.414365	0.310263	0.450292	0.556836	0.452878	0.570133	0.3492	0.439704	0.37275	0.399132	0.467851	0.433187	0.314162	0.25	0.0503323	0.267839	0.25	0.326113	0.0233586	0.36036	0.397729	0.118407	0.185725	0.118407	0.326113	0.1521	0.326113	0	0.447921	0.328364	0.328364	0.458311	0.25	0.309631	0.1521	0.297166	0.101075	0.498851	0.459933	0.418786	0.389624	0.0589597	0.0508316
0.216766	0.170303	0.167786	0.171026	0.204759	0.173805	0.192401	0.203839	0.120634	0.188766	0.214206	0.195965	0.139992	0.463403	0.202097	0.181002	0.175694	0.21245	0.240678	0.101558	0	0.0649681	0.0990636	0	0.5	0	0.208358	0.387649	0.043037	0.125072	0.043037	0.5	0.169418	0.5	0	0.254618	0.113603	0.113603	0.0984969	0	0.417249	0.169418	0.0356066	0.0447634	0.105125	0.173253	0.150727	0.165369	0.0576004	0.07326
0.638521	0.645256	0.630129	0.639714	0.610295	0.576978	0.597008	0.633215	0.624869	0.6587	0.635023	0.567594	0.27448	0.171745	0.552117	0.609961	0.602176	0.564733	0.619861	0.110746	0.0408371	0.0511446	0.0995915	0.0408371	0.148782	0.0215228	0.521795	0.249809	0.100248	0.115337	0.100248	0.148782	0.132609	0.148782	0.00516806	0.649541	0.113241	0.113241	0.197442	0.0408371	0.206293	0.132609	0.0927613	0.093626	0.159685	0.634699	0.742743	0.696707	0.129515	0.00890444
0.655818	0.636158	0.61848	0.633673	0.607502	0.636244	0.610623	0.610338	0.631338	0.724977	0.6568	0.652138	0.405091	0.179621	0.561642	0.596084	0.641787	0.547041	0.667437	0.146679	0	0.00903719	0.132605	0	0.143535	0.0379387	0.438425	0.267321	0.156165	0.161812	0.156165	0.143535	0.17423	0.143535	0	0.598256	0.160544	0.160544	0.217266	0	0.20704	0.17423	0.159527	0.144001	0.253778	0.571791	0.657275	0.700224	0.0685708	0.0140225
0.661363	0.688525	0.644662	0.66088	0.620775	0.662469	0.639892	0.64672	0.678642	0.705986	0.665112	0.637491	0.378298	0.203871	0.575596	0.633211	0.649831	0.541985	0.679181	0.138447	0	0.0212789	0.126261	0	0.173169	0.0404543	0.482845	0.289927	0.144543	0.154508	0.144543	0.173169	0.15607	0.173169	0	0.630155	0.144732	0.144732	0.196429	0	0.231487	0.15607	0.144645	0.133967	0.22967	0.614722	0.651734	0.666161	0.0727444	0.0119604
0.306329	0.296556	0.276776	0.369349	0.261231	0.296476	0.343167	0.339939	0.235354	0.292789	0.357826	0.33956	0.232796	0.408034	0.514623	0.343649	0.339703	0.486341	0.435386	0.0949134	0	0.0433121	0.0925161	0	0.417615	0	0.257193	0.301446	0.0598967	0.117511	0.0598967	0.417615	0.184571	0.417615	0	0.464093	0.103473	0.103473	0.100341	0	0.661695	0.184571	0.361013	0.0624994	0.354798	0.41534	0.282624	0.287493	0.300543	0
0.286096	0.286194	0.3396	0.276157	0.41256	0.380327	0.296115	0.355388	0.331582	0.262446	0.328918	0.418676	0.210253	0.252282	0.438482	0.301225	0.45259	0.228693	0.338379	0.243798	0.209511	0.0623683	0.205815	0.209511	0.23403	0	0.369797	0.301519	0.0288116	0.128815	0.0288116	0.23403	0.0814085	0.23403	0.0400926	0.402011	0.0485167	0.0485167	0.39546	0.209511	0.386733	0.0814085	0.0237931	0.0299845	0.05058	0.354942	0.279137	0.34069	0.0793563	0
0.371507	0.32539	0.373725	0.358933	0.337164	0.367336	0.38698	0.404069	0.326064	0.474021	0.49955	0.355376	0.187327	0.203036	0.368124	0.413198	0.388599	0.290943	0.411349	0.121126	0	0.0104194	0.119466	0	0.165703	0.0578159	0.309208	0.249072	0.135295	0.244667	0.135295	0.165703	0.269881	0.165703	0	0.42856	0.122027	0.122027	0.184236	0	0.171631	0.269881	0.0595803	0.0867019	0.125972	0.414252	0.372724	0.381546	0.0779307	0.0130566
0.503337	0.484444	0.519545	0.516318	0.53679	0.516964	0.50649	0.490821	0.423925	0.435108	0.467231	0.436825	0.436399	0.264787	0.428334	0.498648	0.511692	0.449879	0.599805	0.186356	0	0.0279193	0.155845	0	0.242025	0.111063	0.380387	0.348096	0.149085	0.132043	0.149085	0.242025	0.256076	0.242025	0	0.474522	0.229306	0.229306	0.191645	0	0.37062	0.256076	0.143991	0.0797007	0.303266	0.518957	0.369703	0.459846	0.0810179	0.0433776
0.507895	0.491395	0.489563	0.525906	0.547142	0.52709	0.515189	0.499571	0.430057	0.445619	0.480559	0.460852	0.482548	0.308224	0.445803	0.466757	0.522794	0.465641	0.623792	0.215719	0	0.029958	0.179507	0	0.286779	0.0762305	0.388315	0.367882	0.152784	0.148509	0.152784	0.286779	0.278828	0.286779	0	0.485572	0.275167	0.275167	0.206	0	0.434686	0.278828	0.17279	0.0889591	0.358405	0.53658	0.368856	0.453764	0.0972215	0.0520531
0.458346	0.431415	0.469261	0.51989	0.482255	0.46874	0.439788	0.461244	0.420024	0.444348	0.465674	0.510745	0.396331	0.167547	0.459102	0.493525	0.568797	0.469599	0.627787	0.204652	0	0.00687102	0.17391	0	0.13934	0.0637851	0.331109	0.270678	0.149929	0.11766	0.149929	0.13934	0.251311	0.13934	0	0.530563	0.229392	0.229392	0.216705	0	0.330624	0.251311	0.0531185	0.0957101	0.222305	0.501544	0.407848	0.459266	0.325008	0.0338877
0.0722364	0.0743894	0.0749882	0.0815375	0.069777	0.0805892	0.0835709	0.0819544	0.0403481	0.0714506	0.0560161	0.0525331	0.034454	0.0627066	0.0582332	0.0644434	0.0473653	0.20399	0.0546449	0.0279395	0	0	0.0272676	0	0.0722078	0	0.0305714	0.0338979	0.0317041	0.0345265	0.0317041	0.0722078	0.0616124	0.0722078	0	0.0714108	0.0538604	0.0538604	0.0199086	0	0.0898181	0.0616124	0.0261596	0.033104	0.0446268	0.0878842	0.10225	0.0732756	0.0694632	0
0.410357	0.383825	0.366571	0.384175	0.383831	0.414204	0.425994	0.406547	0.357907	0.475725	0.384913	0.405098	0.222598	0.316735	0.374079	0.410249	0.375313	0.492513	0.602946	0.130379	0	0.0283609	0.127693	0	0.289544	0.0170595	0.440142	0.301036	0.0957104	0.247022	0.0957104	0.289544	0.155839	0.289544	0	0.415926	0.112426	0.112426	0.176794	0	0.313704	0.155839	0.0560882	0.0835799	0.111905	0.404128	0.396949	0.4618	0.114649	0
0.175517	0.173091	0.167278	0.174483	0.149614	0.177678	0.186603	0.20629	0.115277	0.18589	0.191972	0.199439	0.156396	0.772339	0.216012	0.183786	0.176851	0.227729	0.25284	0.203115	0	0.129936	0.198127	0	1	0	0.199682	0.417632	0.086074	0.250145	0.086074	1	0.338837	1	0	0.193262	0.14463	0.14463	0.137896	0	0.695415	0.338837	0.0712131	0.0895268	0.120157	0.176029	0.128451	0.1486	0.115201	0
0.347483	0.305516	0.284813	0.325221	0.286159	0.300309	0.328716	0.314158	0.273379	0.354462	0.377766	0.301452	0.195464	0.206685	0.448194	0.413254	0.37497	0.364999	0.510254	0.12614	0	0.0115772	0.123607	0	0.167329	0.152826	0.312358	0.357041	0.116897	0.260818	0.116897	0.167329	0.169051	0.167329	0	0.418648	0.103172	0.103172	0.162054	0	0.221861	0.169051	0.0494533	0.170664	0.102429	0.350923	0.350744	0.331745	0.209679	0.0120109
0.426012	0.415168	0.442362	0.400433	0.382535	0.417513	0.382201	0.420082	0.419459	0.40033	0.453432	0.428658	0.319244	0.334005	0.491513	0.486143	0.45452	0.412485	0.55005	0.238455	0.0368258	0.124781	0.210816	0.0368258	0.302513	0.0227211	0.514232	0.39984	0.0991249	0.254555	0.0991249	0.302513	0.136963	0.302513	0	0.422473	0.105374	0.105374	0.271572	0.0368258	0.327498	0.136963	0.0518453	0.137748	0.105378	0.474554	0.36692	0.437742	0.0881672	0
0.490388	0.468861	0.47555	0.475429	0.412582	0.432835	0.407259	0.419858	0.446791	0.424697	0.540413	0.448867	0.285997	0.26948	0.604257	0.597223	0.566778	0.458692	0.614515	0.181989	0.0286423	0.0659707	0.160577	0.0286423	0.243399	0.0151804	0.517403	0.319028	0.088811	0.19331	0.088811	0.243399	0.148665	0.243399	0	0.568135	0.186996	0.186996	0.217292	0.0286423	0.294593	0.148665	0.0518531	0.192475	0.184378	0.552208	0.482795	0.501085	0.178821	0.0225918
0.277793	0.266804	0.223428	0.251914	0.227952	0.2843	0.343261	0.25084	0.267454	0.322774	0.354913	0.337968	0.469761	0.215748	0.274249	0.231802	0.337248	0.280264	0.298735	0.210697	0	0.0208389	0.206808	0	0.143227	0	0.223549	0.178229	0.0952196	0.449358	0.0952196	0.143227	0.0749829	0.143227	0	0.327988	0.460781	0.460781	0.221372	0	0.129346	0.0749829	0.443479	0.0997262	0.694441	0.302906	0.23195	0.265718	0.0296029	0.0813305
0.176337	0.161394	0.151156	0.128478	0.17765	0.187059	0.200553	0.153187	0.177998	0.163624	0.273277	0.195196	0.154969	0.164011	0.194365	0.1591	0.229905	0.0830093	0.176189	0.170734	0.4	0.0510432	0.166698	0.4	0.100058	0.0364309	0.243422	0.156204	0.0542201	0.4	0.0542201	0.100058	0.0414852	0.100058	0	0.188669	0.0666595	0.0666595	0.440055	0.4	0.0900421	0.0414852	0.0320559	0.106017	0.0689062	0.16129	0.162543	0.174491	0.011588	0
0.682381	0.628024	0.641151	0.646602	0.556936	0.571885	0.617828	0.615326	0.555346	0.698245	0.633874	0.591957	0.46692	0.281155	0.606389	0.616449	0.637842	0.573306	0.745758	0.201666	0	0.032047	0.187345	0	0.232352	0.0222805	0.49392	0.315177	0.110347	0.230147	0.110347	0.232352	0.135014	0.232352	0	0.628398	0.191868	0.191868	0.290057	0	0.299466	0.135014	0.142036	0.155059	0.251259	0.605544	0.613392	0.650965	0.106992	0.0145233
0.391276	0.365239	0.337838	0.427702	0.306171	0.329175	0.363474	0.353628	0.24646	0.350794	0.375343	0.306535	0.283197	0.370994	0.477744	0.343244	0.366359	0.452142	0.546339	0.0947866	0	0.0324841	0.0922248	0	0.366467	0	0.228824	0.288733	0.0738628	0.116915	0.0738628	0.366467	0.185682	0.366467	0	0.466963	0.126842	0.126842	0.116077	0	0.425777	0.185682	0.210433	0.0770588	0.245059	0.400815	0.307068	0.303042	0.404702	0
0.157506	0.150118	0.156764	0.174056	0.1283	0.132442	0.112286	0.129585	0.201503	0.202151	0.138974	0.148931	0.0975506	0.153903	0.11817	0.21519	0.1188	0.14887	0.225628	0.0305215	0	0	0.0293177	0	0.168767	0	0.132242	0.135747	0.034893	0.0372814	0.034893	0.168767	0.15143	0.168767	0	0.142309	0.0605761	0.0605761	0.0318289	0	0.149907	0.15143	0.028014	0.0361093	0.0596665	0.12518	0.15627	0.198529	0.0494556	0
0.351588	0.323969	0.383138	0.349571	0.342097	0.331227	0.356338	0.382793	0.354763	0.50066	0.372632	0.495462	0.331364	0.202848	0.364052	0.385161	0.455547	0.367671	0.473462	0.134511	0	0.0865813	0.132192	0	0.161606	0.0208505	0.345402	0.23902	0.0974946	0.270995	0.0974946	0.161606	0.124563	0.161606	0	0.401003	0.274865	0.274865	0.188387	0	0.199975	0.124563	0.056526	0.0816294	0.261104	0.458146	0.332386	0.398666	0.145477	0.0451836
0.0729216	0.0843337	0.0871709	0.097737	0.0987189	0.104061	0.038393	0.0535495	0.115859	0.0617521	0.0653883	0.0575875	0.0417313	0	0.0087089	0.101705	0.130724	0.056773	0.133421	0	0	0	0	0	0	0.272984	0.0520224	0.115574	0.165458	0	0.165458	0	0.192121	0	0	0.0371001	0	0	0	0	0	0.192121	0	0.0418075	0	0.0902716	0.0399708	0.121927	0	0
0.540204	0.533114	0.536929	0.557018	0.536387	0.521458	0.560507	0.555116	0.58053	0.588334	0.563483	0.511518	0.328556	0.224402	0.50259	0.518608	0.540748	0.504502	0.515526	0.161592	0.1	0.0227378	0.141931	0.1	0.197774	0.0508355	0.39822	0.352092	0.180677	0.17128	0.180677	0.197774	0.20628	0.197774	0.00941505	0.569089	0.10202	0.10202	0.277448	0.1	0.281738	0.20628	0.144525	0.165089	0.190289	0.576687	0.599408	0.524015	0.080151	0.1
0.222681	0.208839	0.224489	0.248888	0.163673	0.185215	0.193689	0.218338	0.16993	0.322225	0.311945	0.167287	0.15495	0.224286	0.233623	0.302187	0.249739	0.308617	0.314841	0.067505	0	0	0.0657081	0	0.22804	0.182592	0.195947	0.40422	0.552434	0.0833439	0.552434	0.22804	0.583039	0.22804	0	0.261896	0.131397	0.131397	0.0647934	0	0.208938	0.583039	0.0629851	0.50192	0.122357	0.196745	0.192943	0.225288	0.0949856	0
0.222681	0.208839	0.224489	0.248888	0.163673	0.185215	0.193689	0.218338	0.16993	0.322225	0.311945	0.167287	0.15495	0.224286	0.233623	0.302187	0.249739	0.308617	0.314841	0.067505	0	0	0.0657081	0	0.22804	0.182592	0.195947	0.40422	0.552434	0.0833439	0.552434	0.22804	0.583039	0.22804	0	0.261896	0.131397	0.131397	0.0647934	0	0.208938	0.583039	0.0629851	0.50192	0.122357	0.196745	0.192943	0.225288	0.0949856	0
0.222681	0.208839	0.224489	0.248888	0.163673	0.185215	0.193689	0.218338	0.16993	0.322225	0.311945	0.167287	0.15495	0.224286	0.233623	0.302187	0.249739	0.308617	0.314841	0.067505	0	0	0.0657081	0	0.22804	0.182592	0.195947	0.40422	0.552434	0.0833439	0.552434	0.22804	0.583039	0.22804	0	0.261896	0.131397	0.131397	0.0647934	0	0.208938	0.583039	0.0629851	0.50192	0.122357	0.196745	0.192943	0.225288	0.0949856	0
0.222681	0.208839	0.224489	0.248888	0.163673	0.185215	0.193689	0.218338	0.16993	0.322225	0.311945	0.167287	0.15495	0.224286	0.233623	0.302187	0.249739	0.308617	0.314841	0.067505	0	0	0.0657081	0	0.22804	0.182592	0.195947	0.40422	0.552434	0.0833439	0.552434	0.22804	0.583039	0.22804	0	0.261896	0.131397	0.131397	0.0647934	0	0.208938	0.583039	0.0629851	0.50192	0.122357	0.196745	0.192943	0.225288	0.0949856	0
0.222681	0.208839	0.224489	0.248888	0.163673	0.185215	0.193689	0.218338	0.16993	0.322225	0.311945	0.167287	0.15495	0.224286	0.233623	0.302187	0.249739	0.308617	0.314841	0.067505	0	0	0.0657081	0	0.22804	0.182592	0.195947	0.40422	0.552434	0.0833439	0.552434	0.22804	0.583039	0.22804	0	0.261896	0.131397	0.131397	0.0647934	0	0.208938	0.583039	0.0629851	0.50192	0.122357	0.196745	0.192943	0.225288	0.0949856	0
0.222681	0.208839	0.224489	0.248888	0.163673	0.185215	0.193689	0.218338	0.16993	0.322225	0.311945	0.167287	0.15495	0.224286	0.233623	0.302187	0.249739	0.308617	0.314841	0.067505	0	0	0.0657081	0	0.22804	0.182592	0.195947	0.40422	0.552434	0.0833439	0.552434	0.22804	0.583039	0.22804	0	0.261896	0.131397	0.131397	0.0647934	0	0.208938	0.583039	0.0629851	0.50192	0.122357	0.196745	0.192943	0.225288	0.0949856	0
0.222681	0.208839	0.224489	0.248888	0.163673	0.185215	0.193689	0.218338	0.16993	0.322225	0.311945	0.167287	0.15495	0.224286	0.233623	0.302187	0.249739	0.308617	0.314841	0.067505	0	0	0.0657081	0	0.22804	0.182592	0.195947	0.40422	0.552434	0.0833439	0.552434	0.22804	0.583039	0.22804	0	0.261896	0.131397	0.131397	0.0647934	0	0.208938	0.583039	0.0629851	0.50192	0.122357	0.196745	0.192943	0.225288	0.0949856	0
0.222681	0.208839	0.224489	0.248888	0.163673	0.185215	0.193689	0.218338	0.16993	0.322225	0.311945	0.167287	0.15495	0.224286	0.233623	0.302187	0.249739	0.308617	0.314841	0.067505	0	0	0.0657081	0	0.22804	0.182592	0.195947	0.40422	0.552434	0.0833439	0.552434	0.22804	0.583039	0.22804	0	0.261896	0.131397	0.131397	0.0647934	0	0.208938	0.583039	0.0629851	0.50192	0.122357	0.196745	0.192943	0.225288	0.0949856	0
0.203512	0.194564	0.235497	0.226471	0.22469	0.19957	0.209105	0.286844	0.180816	0.268035	0.225983	0.328406	0.126977	0.487496	0.341058	0.240754	0.337831	0.349273	0.364522	0.10753	0	0.0649681	0.104806	0	0.530116	0	0.211655	0.328282	0.0498754	0.132472	0.0498754	0.530116	0.195638	0.530116	0	0.333214	0.0843183	0.0843183	0.116376	0	0.533153	0.195638	0.0410826	0.0518813	0.0816973	0.315233	0.194717	0.224981	0.305093	0
0.346438	0.355641	0.3836	0.405778	0.399621	0.352685	0.333289	0.400192	0.372709	0.414822	0.398909	0.44246	0.252541	0.299522	0.402565	0.372316	0.50833	0.386962	0.508125	0.0680583	0	0.0288747	0.0661645	0	0.292221	0.0642399	0.262826	0.295594	0.130249	0.0841943	0.130249	0.292221	0.286826	0.292221	0	0.426207	0.0820079	0.0820079	0.102631	0	0.320274	0.286826	0.171847	0.0749914	0.192886	0.436262	0.312041	0.362279	0.257588	0
0.192887	0.21207	0.217689	0.229108	0.202	0.212895	0.160646	0.169778	0.175446	0.223594	0.129585	0.115361	0.10257	0.0673673	0.0956328	0.191145	0.167627	0.209529	0.191856	0.0350454	0.0329812	0.0543517	0.0338292	0.0329812	0.0513203	0	0.101034	0.0583555	0.0403502	0.0438801	0.0403502	0.0513203	0.042128	0.0513203	0	0.0998543	0.0721555	0.0721555	0.0584625	0.0329812	0.0694805	0.042128	0.0322437	0.0421175	0.0708678	0.186006	0.220856	0.19698	0.0393669	0
0.30359	0.287347	0.295297	0.386669	0.296614	0.321667	0.339537	0.329349	0.218636	0.281126	0.339775	0.352477	0.287551	0.130362	0.379933	0.363999	0.370141	0.423145	0.456006	0.0579317	0	0	0.0586209	0	0.109667	0.0326718	0.251803	0.133631	0.109448	0.0708745	0.109448	0.109667	0.127932	0.109667	0	0.425312	0.294851	0.294851	0.0640655	0	0.389259	0.127932	0.0570252	0.10558	0.27734	0.378153	0.301106	0.271298	0.381791	0.0508316
0.108925	0.119626	0.111685	0.121185	0.126836	0.129722	0.109451	0.113446	0.211404	0.132974	0.133696	0.108159	0.137818	0.0814694	0.0718567	0.168035	0.116957	0.0942629	0.178606	0.052236	0	0	0.050867	0	0.0565461	0	0.101589	0.0483057	0.0590068	0.0639986	0.0590068	0.0565461	0.0463085	0.0565461	0	0.0963857	0.0986997	0.0986997	0.0861449	0	0.0514235	0.0463085	0.160639	0.0614713	0.157492	0.11235	0.136272	0.136379	0.0175797	0
0.109221	0.120628	0.0871778	0.132365	0.0938072	0.0975848	0.150936	0.0991911	0.0964629	0.148445	0.14983	0.103868	0.247505	0.093567	0.142082	0.0598813	0.0991632	0.154633	0.104444	0.0638491	0	0	0.0603135	0	0.0712131	0	0.0342436	0.0466519	0.0741924	0.0801398	0.0741924	0.0712131	0.05658	0.0712131	0	0.129407	0.137256	0.137256	0.0477868	0	0.0580274	0.05658	1	0.0771587	0.712419	0.136385	0.09071	0.0901772	0.0207841	0
0.395001	0.345924	0.331301	0.367644	0.279248	0.336824	0.364015	0.323773	0.276327	0.392819	0.440754	0.363501	0.353076	0.41543	0.471116	0.408338	0.471732	0.437766	0.536809	0.197724	0	0.0445671	0.194036	0	0.385291	0.0195146	0.376165	0.364113	0.141495	0.379123	0.141495	0.385291	0.180005	0.385291	0	0.490075	0.383483	0.383483	0.222625	0	0.405292	0.180005	0.0863556	0.354391	0.352705	0.386256	0.321833	0.343017	0.193585	0.0580932
0.162318	0.137162	0.144263	0.208686	0.141425	0.15855	0.16287	0.165333	0.0909464	0.107326	0.144897	0.122135	0.0602799	0.0910751	0.256941	0.27218	0.183841	0.408511	0.274587	0.0222781	0	0	0.021645	0	0.0996475	0	0.0760224	0.0718822	0.0254561	0.0278078	0.0254561	0.0996475	0.0858694	0.0996475	0.0387496	0.299995	0.0915088	0.0915088	0.0218673	0	0.237258	0.0858694	0.0206952	0.0266211	0.0809558	0.207343	0.222606	0.138633	0.390923	0.0647889
0.164988	0.252807	0.165841	0.176359	0.184163	0.180867	0.207338	0.184793	0.156766	0.183642	0.17887	0.256211	0.522518	0.126816	0.115741	0.194459	0.167302	0.199405	0.18897	0.0755653	0	0	0.0775122	0	0.0918396	0.037327	0.120464	0.0973426	0.100045	0.092801	0.100045	0.0918396	0.0890037	0.0918396	0	0.15649	0.514822	0.514822	0.0715416	0	0.10064	0.0890037	0.0757072	0.0889334	0.439309	0.210669	0.170357	0.123073	0.049885	0.101663
0.299989	0.247309	0.26127	0.285257	0.295773	0.315834	0.311388	0.346886	0.228417	0.321047	0.401229	0.301936	0.229444	0.58193	0.379496	0.329363	0.291871	0.32694	0.389038	0.197493	0.285714	0.068803	0.19382	0.285714	0.407949	0	0.277739	0.343948	0.0665492	0.379679	0.0665492	0.407949	0.156867	0.407949	0	0.329937	0.112387	0.112387	0.407317	0.285714	0.371222	0.156867	0.0835032	0.0697514	0.135639	0.324178	0.259164	0.254982	0.0720691	0
0.247248	0.250137	0.250436	0.242822	0.263855	0.259239	0.329487	0.24532	0.267736	0.222651	0.25696	0.292171	0.294523	0.142403	0.332412	0.271417	0.321059	0.253919	0.299525	0.351838	0	0.013742	0.290683	0	0.0962157	0	0.30242	0.244963	0.0488313	0.164938	0.0488313	0.0962157	0.0467736	0.0962157	0	0.307582	0.0820012	0.0820012	0.303809	0	0.355864	0.0467736	0.096237	0.0508675	0.117982	0.275621	0.24706	0.272809	0.117455	0
0.411242	0.341271	0.360381	0.377925	0.386454	0.356412	0.309052	0.384945	0.379021	0.390183	0.408988	0.381308	0.342404	0.293685	0.371601	0.471528	0.410059	0.42737	0.578736	0.219569	0	0.0273726	0.186257	0	0.277801	0.11311	0.343716	0.465963	0.070383	0.124366	0.070383	0.277801	0.154568	0.277801	0	0.397923	0.253881	0.253881	0.207869	0	0.267741	0.154568	0.0438063	0.0572979	0.244162	0.430118	0.37403	0.41715	0.075214	0.215569
0.430721	0.438099	0.423953	0.457677	0.455114	0.426486	0.41561	0.379734	0.408808	0.453376	0.302592	0.356608	0.337864	0.128956	0.357842	0.325326	0.323429	0.442752	0.417331	0.158435	0	0.00661795	0.127945	0	0.101577	0.0384771	0.224735	0.191874	0.0805996	0.0978523	0.0805996	0.101577	0.0999655	0.101577	0.0334702	0.307438	0.0691861	0.0691861	0.159177	0	0.110962	0.0999655	0.200045	0.0560435	0.218629	0.424785	0.372532	0.435476	0.0393885	0
0.414817	0.384122	0.38596	0.426007	0.359244	0.395115	0.428464	0.409298	0.241599	0.444968	0.51197	0.405338	0.483331	0.476722	0.448995	0.369869	0.466733	0.521903	0.573137	0.214508	0	0.0526164	0.211107	0	0.446506	0.0825942	0.382819	0.426879	0.19956	0.265763	0.19956	0.446506	0.389678	0.446506	0	0.505062	0.379392	0.379392	0.323397	0	0.458206	0.389678	0.0863326	0.129899	0.349125	0.334582	0.301276	0.351218	0.332699	0.0580932
0.144865	0.146934	0.140873	0.15346	0.14442	0.158696	0.173621	0.161515	0.107447	0.179268	0.175641	0.167084	0.377625	0.185327	0.0839652	0.132441	0.165422	0.18636	0.179094	0.135966	0	0	0.14024	0	0.14463	0	0.118271	0.106573	0.15226	0.166649	0.15226	0.14463	0.121544	0.14463	0	0.148241	1	1	0.0923934	0	0.1164	0.121544	0.137256	0.159799	0.712419	0.1499	0.126009	0.110161	0.0491301	0.203326
0.587403	0.526607	0.530608	0.557702	0.524071	0.560287	0.575161	0.532238	0.486113	0.573387	0.585399	0.547198	0.469398	0.19142	0.471654	0.494913	0.53871	0.530639	0.67173	0.171605	0	0.0144271	0.152423	0	0.152977	0.148479	0.427745	0.401977	0.21848	0.183483	0.21848	0.152977	0.240707	0.152977	0	0.559559	0.17423	0.17423	0.192036	0	0.236824	0.240707	0.138003	0.104709	0.254636	0.522314	0.490459	0.589823	0.0674445	0.0253864
0.144865	0.146934	0.140873	0.15346	0.14442	0.158696	0.173621	0.161515	0.107447	0.179268	0.175641	0.167084	0.377625	0.185327	0.0839652	0.132441	0.165422	0.18636	0.179094	0.135966	0	0	0.14024	0	0.14463	0	0.118271	0.106573	0.15226	0.166649	0.15226	0.14463	0.121544	0.14463	0	0.148241	1	1	0.0923934	0	0.1164	0.121544	0.137256	0.159799	0.712419	0.1499	0.126009	0.110161	0.0491301	0.203326
0.0701032	0.157839	0.099696	0.0743602	0.0952117	0.0752292	0.0977503	0.0828303	0.134251	0.0627736	0.106191	0.058753	0.0470673	0.0812128	0.123926	0.140445	0.0554252	0.0727458	0.0841481	0.0281954	0.0507797	0.5	0.0271131	0.0507797	0.084493	0	0.210893	0.128511	0.0172286	0.0355252	0.0172286	0.084493	0.0329251	0.084493	0	0.0706702	0.0296432	0.0296432	0.0473284	0.0507797	0.0947623	0.0329251	0.0141583	0.0180674	0.0293779	0.12799	0.0997725	0.0735356	0.0376025	0
0.267038	0.295785	0.303931	0.266332	0.322224	0.283201	0.239828	0.318697	0.303522	0.279789	0.215465	0.327304	0.129718	0.366921	0.225021	0.306991	0.358672	0.217079	0.321563	0.0844175	0	0.0433121	0.082351	0	0.375238	0	0.219976	0.275722	0.0476452	0.103847	0.0476452	0.375238	0.149082	0.375238	0	0.203064	0.0802029	0.0802029	0.101333	0	0.341038	0.149082	0.0394048	0.0495577	0.0789187	0.33219	0.225654	0.258679	0.0716111	0
0.287081	0.240575	0.236405	0.221233	0.321451	0.281634	0.298622	0.253389	0.249301	0.258441	0.320365	0.276604	0.189946	0.122008	0.180418	0.210655	0.232208	0.230484	0.24251	0.116568	0.25	0.031902	0.113989	0.25	0.0731362	0.0234568	0.194268	0.150635	0.0785064	0.261737	0.0785064	0.0731362	0.0628267	0.0731362	0	0.236674	0.0720118	0.0720118	0.328896	0.25	0.0694502	0.0628267	0.0295537	0.0592719	0.0729149	0.255244	0.237146	0.26298	0.0106313	0.0284697
0.01826	0.0704978	0.0459226	0.0163627	0.0217469	0.0231684	0.023094	0.0284514	0.0612175	0.014497	0.0536906	0.0206754	0.0231216	0.109321	0.0583492	0.0407135	0.023016	0.0188344	0.0275023	0.0412261	0.101559	1	0.0394414	0.101559	0.129936	0	0.188182	0.105508	0	0.0520972	0	0.129936	0	0.129936	0	0.0167048	0	0	0.0584949	0.101559	0.0866242	0	0	0	0	0.045385	0.0124752	0.0258075	0	0
0.487981	0.473117	0.431972	0.44326	0.337802	0.379844	0.434602	0.379389	0.427634	0.54035	0.541062	0.42475	0.365731	0.263958	0.511947	0.461321	0.458111	0.401828	0.557786	0.23524	0.0184653	0.190164	0.200537	0.0184653	0.218749	0.0631937	0.403275	0.429711	0.271697	0.279316	0.271697	0.218749	0.21564	0.218749	0	0.422495	0.129544	0.129544	0.258022	0.0184653	0.211535	0.21564	0.230737	0.266323	0.273978	0.438499	0.399813	0.464608	0.0590958	0
0.479114	0.432322	0.401718	0.44035	0.358438	0.416134	0.475794	0.423121	0.362173	0.546404	0.444461	0.442765	0.321162	0.359745	0.419316	0.399626	0.365222	0.47341	0.571704	0.138242	0	0.031197	0.134784	0	0.336871	0.0842286	0.278619	0.393341	0.169202	0.265202	0.169202	0.336871	0.228797	0.336871	0	0.388678	0.111654	0.111654	0.172242	0	0.318263	0.228797	0.239727	0.0923128	0.270844	0.460936	0.370979	0.430181	0.0688558	0
0.163779	0.133197	0.127695	0.112166	0.119299	0.175093	0.197479	0.134577	0.118905	0.163367	0.184329	0.18121	0.221385	0.328022	0.185691	0.128668	0.208511	0.093168	0.193583	0.426835	0	0.0520972	0.416744	0	0.250145	0	0.15639	0.212114	0.097385	1	0.097385	0.250145	0.0752471	0.250145	0	0.164739	0.166649	0.166649	0.288599	0	0.180084	0.0752471	0.0801398	0.101874	0.137812	0.157274	0.107745	0.133671	0.0289699	0
0.234418	0.233651	0.227016	0.243245	0.218391	0.246376	0.262008	0.274065	0.16813	0.275346	0.276765	0.287983	0.38756	0.630673	0.223247	0.248485	0.256975	0.328889	0.328062	0.180732	0	0.0866242	0.178831	0	0.714877	0	0.259744	0.396327	0.130198	0.222313	0.130198	0.714877	0.266406	0.714877	0	0.260232	0.714877	0.714877	0.14208	0	0.557719	0.266406	0.115242	0.136375	0.570471	0.248073	0.187218	0.195842	0.0931773	0.135551
0.234418	0.233651	0.227016	0.243245	0.218391	0.246376	0.262008	0.274065	0.16813	0.275346	0.276765	0.287983	0.38756	0.630673	0.223247	0.248485	0.256975	0.328889	0.328062	0.180732	0	0.0866242	0.178831	0	0.714877	0	0.259744	0.396327	0.130198	0.222313	0.130198	0.714877	0.266406	0.714877	0	0.260232	0.714877	0.714877	0.14208	0	0.557719	0.266406	0.115242	0.136375	0.570471	0.248073	0.187218	0.195842	0.0931773	0.135551
0.554148	0.522129	0.479127	0.534784	0.481153	0.509606	0.550378	0.482795	0.433956	0.524369	0.586957	0.49648	0.405047	0.262328	0.598148	0.497748	0.575998	0.579218	0.643814	0.213587	0	0.0266284	0.193938	0	0.216464	0.0554016	0.450304	0.321401	0.107243	0.236324	0.107243	0.216464	0.18042	0.216464	0.0200821	0.633787	0.176194	0.176194	0.271208	0	0.252671	0.18042	0.148351	0.0747303	0.263611	0.510255	0.505747	0.58884	0.168657	0.0203326
0.252786	0.269271	0.235448	0.279867	0.243267	0.265272	0.321574	0.266756	0.168874	0.301207	0.282184	0.256622	0.441095	0.253805	0.278465	0.142354	0.247356	0.414944	0.252953	0.154547	0	0.0301563	0.152946	0	0.177703	0	0.172165	0.148308	0.0811702	0.190254	0.0811702	0.177703	0.0727333	0.177703	0	0.261135	0.136498	0.136498	0.143164	0	0.16717	0.0727333	0.529964	0.0847441	0.481747	0.238437	0.229249	0.228113	0.0483317	0
0.43873	0.413201	0.468955	0.459946	0.447175	0.392735	0.369117	0.404825	0.408911	0.46554	0.557684	0.404692	0.263499	0.165278	0.447193	0.464661	0.59398	0.449865	0.555894	0.104444	0.166667	0.0209374	0.102573	0.166667	0.13025	0.0760801	0.365313	0.288915	0.255885	0.129654	0.255885	0.13025	0.262372	0.13025	0	0.509199	0.229474	0.229474	0.337094	0.166667	0.300125	0.262372	0.0536942	0.23598	0.22238	0.453521	0.390231	0.454079	0.259577	0.0338877
0.327224	0.329833	0.337654	0.285951	0.340314	0.305999	0.332397	0.301856	0.210611	0.326272	0.412131	0.270555	0.325046	0.25893	0.31442	0.288518	0.311261	0.253637	0.363507	0.420755	0.333333	0.0487458	0.358356	0.333333	0.212329	0.0963598	0.262747	0.373054	0.194116	0.264872	0.194116	0.212329	0.37841	0.212329	0	0.290937	0.115158	0.115158	0.683209	0.333333	0.216928	0.37841	0.0586478	0.111195	0.111213	0.309608	0.310925	0.300486	0.0789651	0
0.329062	0.27288	0.27845	0.307892	0.236541	0.26273	0.290758	0.285456	0.202352	0.312047	0.374228	0.22442	0.226848	0.27438	0.366122	0.296792	0.342978	0.34231	0.421293	0.206436	0	0.0192519	0.203701	0	0.221102	0	0.180403	0.21508	0.106746	0.258421	0.106746	0.221102	0.164189	0.221102	0	0.348676	0.179587	0.179587	0.36462	0	0.274269	0.164189	0.093798	0.112713	0.177224	0.33022	0.256004	0.238855	0.450295	0
0.0644288	0.0673559	0.10685	0.0667805	0.0604392	0.0634107	0.0727434	0.0678192	0.0524835	0.0556994	0.061381	0.053643	0.0448727	0.079228	0.0959541	0.128146	0.0481822	0.0787394	0.0720234	0.0347476	0	0	0.0339505	0	0.0896161	0	0.0337218	0.0421697	0.0398358	0.0445387	0.0398358	0.0896161	0.0741405	0.0896161	0	0.0643425	0.07152	0.07152	0.0249098	0	0.113262	0.0741405	0.0324138	0.0420974	0.0584846	0.0807203	0.0684069	0.0480522	0.0868642	0
0.361352	0.346253	0.350045	0.384268	0.316384	0.317914	0.333501	0.330089	0.264554	0.279195	0.339141	0.392904	0.264966	0.284223	0.482667	0.367986	0.442443	0.341069	0.464356	0.269292	0	0.0283783	0.268219	0	0.26308	0	0.358519	0.367767	0.0475459	0.148514	0.0475459	0.26308	0.121401	0.26308	0.119528	0.47403	0.0827421	0.0827421	0.249822	0	0.354842	0.121401	0.038343	0.0494719	0.0818553	0.362646	0.300515	0.401814	0.217533	0
0.279117	0.241767	0.239584	0.254158	0.230677	0.19994	0.209292	0.225853	0.178115	0.32003	0.212211	0.228455	0.192101	0.413439	0.225254	0.262656	0.200214	0.238468	0.274383	0.103116	0	0.0433121	0.100299	0	0.417249	0	0.221636	0.308973	0.0702376	0.127091	0.0702376	0.417249	0.185837	0.417249	0	0.211348	0.138351	0.138351	0.107631	0	0.369962	0.185837	0.0573037	0.0730935	0.129455	0.190359	0.188062	0.210508	0.0633599	0.0379595
0.363064	0.381931	0.354103	0.452652	0.348162	0.382882	0.441821	0.403182	0.245349	0.378434	0.327547	0.302087	0.274563	0.337861	0.4087	0.298333	0.310995	0.524304	0.443974	0.0788075	0	0.0371247	0.0770434	0	0.336048	0.052613	0.211541	0.294375	0.0791257	0.0977148	0.0791257	0.336048	0.155573	0.336048	0	0.389919	0.0839182	0.0839182	0.0878963	0	0.375072	0.155573	0.325601	0.0506425	0.322251	0.429092	0.344529	0.330851	0.214957	0
0.684165	0.574993	0.55509	0.619655	0.542531	0.555262	0.578235	0.577994	0.508823	0.555325	0.682718	0.585837	0.425517	0.233722	0.63919	0.569846	0.619399	0.47237	0.617631	0.196746	0	0.0307645	0.175338	0	0.193953	0.0116097	0.536238	0.281984	0.0852639	0.200339	0.0852639	0.193953	0.0980779	0.193953	0.047875	0.675886	0.164363	0.164363	0.25721	0	0.264869	0.0980779	0.153797	0.147973	0.251721	0.573375	0.551338	0.6007	0.117107	0.0192789
0.0931334	0.101623	0.09246	0.0998537	0.09479	0.0984441	0.11336	0.100113	0.105902	0.121088	0.115507	0.0755094	0.157506	0.108626	0.0748507	0.107798	0.0894844	0.0717101	0.109508	0.0783541	0	0	0.0763004	0	0.0848191	0	0.046961	0.0563566	0.0885101	0.0959978	0.0885101	0.0848191	0.0694627	0.0848191	0	0.0753034	0.14805	0.14805	0.103374	0	0.0685646	0.0694627	0.240958	0.092207	0.209989	0.0867421	0.0991729	0.0668185	0.0263695	0
0.259862	0.22922	0.262634	0.243852	0.267072	0.267548	0.309634	0.294246	0.249642	0.339678	0.301764	0.395514	0.350383	0.207846	0.374042	0.26169	0.411351	0.307229	0.384437	0.193655	0	0.0208389	0.188926	0	0.143017	0	0.176489	0.166562	0.0664247	0.428756	0.0664247	0.143017	0.070992	0.143017	0	0.386818	0.115098	0.115098	0.210657	0	0.209858	0.070992	0.294313	0.069618	0.29438	0.366544	0.226278	0.258717	0.168653	0
0.295424	0.30842	0.315113	0.356071	0.280342	0.303149	0.324795	0.306678	0.240112	0.331962	0.347322	0.347998	0.376894	0.147561	0.285194	0.328418	0.336492	0.296968	0.325383	0.0931693	0	0	0.0944011	0	0.109966	0.0511912	0.253973	0.154183	0.197026	0.113806	0.197026	0.109966	0.165918	0.109966	0	0.339549	0.471542	0.471542	0.0882419	0	0.410598	0.165918	0.0918954	0.476875	0.415827	0.305765	0.263012	0.251061	0.151882	0.0813305
0.21184	0.190472	0.231277	0.246066	0.203669	0.198905	0.200636	0.321773	0.234903	0.338273	0.270269	0.323844	0.124522	0.472211	0.31312	0.27559	0.271948	0.348304	0.334793	0.0962535	0	0.0519745	0.0941064	0	0.50325	0	0.205574	0.335783	0.0515423	0.119203	0.0515423	0.50325	0.224236	0.50325	0	0.28302	0.087941	0.087941	0.139474	0	0.444866	0.224236	0.04275	0.0539066	0.085153	0.313846	0.220514	0.22745	0.149072	0
0.184117	0.191661	0.223094	0.185017	0.166714	0.188788	0.205038	0.215645	0.13565	0.187562	0.196661	0.2007	0.145787	0.601658	0.242321	0.247545	0.177431	0.23068	0.25077	0.146993	0	0.0866242	0.143402	0	0.696539	0	0.201666	0.370773	0.0706613	0.18161	0.0706613	0.696539	0.250605	0.696539	0	0.19546	0.12026	0.12026	0.122397	0	0.562543	0.250605	0.05828	0.073717	0.107998	0.195529	0.143016	0.153152	0.105755	0
0.388024	0.410897	0.382442	0.405928	0.342549	0.367817	0.407375	0.360531	0.356576	0.341082	0.412305	0.313034	0.255081	0.302204	0.447729	0.356936	0.414016	0.335285	0.50147	0.232603	0.0184653	0.197378	0.198952	0.0184653	0.284227	0.0134036	0.49532	0.361948	0.0701254	0.140708	0.0701254	0.284227	0.134386	0.284227	0	0.489407	0.109111	0.109111	0.25793	0.0184653	0.317425	0.134386	0.0551079	0.0837317	0.113803	0.390716	0.325987	0.32948	0.246205	0
0.255782	0.244241	0.243327	0.22129	0.232439	0.236969	0.252808	0.253363	0.181568	0.266573	0.26056	0.283571	0.323423	0.452978	0.314311	0.246375	0.283279	0.23801	0.333019	0.448774	0	0.0602197	0.374839	0	0.4621	0	0.260944	0.46203	0.0595555	0.231127	0.0595555	0.4621	0.165936	0.4621	0	0.265063	0.153559	0.153559	0.337711	0	0.415714	0.165936	0.0491589	0.062108	0.139834	0.316132	0.241687	0.222388	0.0724383	0.4
0.350589	0.332928	0.330499	0.33354	0.329258	0.355536	0.372535	0.369228	0.275641	0.367032	0.406668	0.373872	0.478917	0.44493	0.332632	0.326283	0.454723	0.408801	0.469124	0.353434	0	0.04993	0.293285	0	0.43388	0.0888337	0.323834	0.600787	0.399225	0.239593	0.399225	0.43388	0.265267	0.43388	0	0.336587	0.428431	0.428431	0.294521	0	0.384217	0.265267	0.0910503	0.157194	0.386834	0.329946	0.299985	0.318323	0.0754043	0.0677754
0.474965	0.397948	0.374038	0.419056	0.418061	0.431877	0.417842	0.384441	0.372497	0.396626	0.408357	0.42714	0.326898	0.187505	0.461225	0.402535	0.454891	0.412967	0.518652	0.140429	0	0.0149197	0.139587	0	0.136402	0.0143745	0.27059	0.202745	0.0712106	0.233074	0.0712106	0.136402	0.102976	0.136402	0.0843393	0.521145	0.0901115	0.0901115	0.177722	0	0.16687	0.102976	0.13028	0.0606261	0.168731	0.442681	0.394517	0.487126	0.110349	0.0175198
0.338464	0.291432	0.315749	0.293031	0.309728	0.316759	0.342069	0.342138	0.257488	0.386181	0.330974	0.407738	0.318963	0.199307	0.353198	0.319376	0.454682	0.395819	0.448595	0.164885	0	0.0148849	0.16249	0	0.143951	0	0.239706	0.172453	0.0841425	0.338977	0.0841425	0.143951	0.0901901	0.143951	0	0.388573	0.355342	0.355342	0.203829	0	0.200028	0.0901901	0.0732129	0.0882959	0.328081	0.451461	0.357778	0.325318	0.195989	0.0580932
0.548976	0.477933	0.502961	0.545257	0.51042	0.577129	0.517035	0.545611	0.533124	0.559666	0.541812	0.619188	0.461618	0.281799	0.610118	0.550858	0.628441	0.594127	0.699962	0.220598	0	0.0249485	0.197875	0	0.237388	0.0109923	0.394069	0.315573	0.084386	0.240058	0.084386	0.237388	0.124473	0.237388	0	0.703102	0.204267	0.204267	0.246184	0	0.277537	0.124473	0.198579	0.077599	0.324491	0.631767	0.459647	0.549881	0.185244	0.0239207
0.28663	0.297627	0.298417	0.283874	0.298949	0.302293	0.339602	0.320823	0.193898	0.203894	0.289781	0.251388	0.246051	0.384809	0.316656	0.261217	0.270245	0.210923	0.314239	0.311062	0.0810609	0.0605349	0.250766	0.0810609	0.380043	0	0.244588	0.427003	0.0474063	0.18767	0.0474063	0.380043	0.13462	0.380043	0	0.294085	0.0909798	0.0909798	0.306916	0.0810609	0.344465	0.13462	0.0463373	0.0493293	0.0946093	0.263721	0.219788	0.238625	0.0554714	0.021761
0.530294	0.518971	0.494329	0.527651	0.494195	0.499849	0.475305	0.52558	0.544084	0.563488	0.616945	0.464753	0.401223	0.201254	0.419418	0.506831	0.483345	0.421449	0.59698	0.160904	0	0.0174614	0.142199	0	0.171161	0.0132077	0.383665	0.263694	0.0729572	0.12238	0.0729572	0.171161	0.0916702	0.171161	0	0.491949	0.170391	0.170391	0.227739	0	0.171476	0.0916702	0.183451	0.0644997	0.289778	0.603357	0.482895	0.582688	0.0400187	0.0235968
0.19627	0.181044	0.184686	0.22808	0.158025	0.18773	0.195151	0.26519	0.152051	0.24398	0.253982	0.219129	0.144856	0.651375	0.290143	0.254088	0.187433	0.332658	0.321908	0.146143	0	0.0866242	0.142549	0	0.762827	0	0.204786	0.399182	0.0696089	0.180313	0.0696089	0.762827	0.309218	0.762827	0	0.254418	0.117779	0.117779	0.121798	0	0.600654	0.309218	0.0574825	0.0725489	0.106137	0.244565	0.170713	0.185091	0.14591	0
0.259911	0.22268	0.218094	0.230489	0.263331	0.240197	0.184146	0.218758	0.217902	0.210947	0.225202	0.200364	0.138248	0.38617	0.194389	0.248784	0.267424	0.254355	0.341074	0.0812461	0	0.0519745	0.0792509	0	0.4	0.112863	0.219909	0.38312	0.17923	0.100058	0.17923	0.4	0.173263	0.4	0	0.201135	0.0788179	0.0788179	0.0861848	0	0.347707	0.173263	0.0284853	0.0486512	0.0775504	0.242357	0.163808	0.229239	0.0460803	0.0455514
0.175517	0.173091	0.167278	0.174483	0.149614	0.177678	0.186603	0.20629	0.115277	0.18589	0.191972	0.199439	0.156396	0.772339	0.216012	0.183786	0.176851	0.227729	0.25284	0.203115	0	0.129936	0.198127	0	1	0	0.199682	0.417632	0.086074	0.250145	0.086074	1	0.338837	1	0	0.193262	0.14463	0.14463	0.137896	0	0.695415	0.338837	0.0712131	0.0895268	0.120157	0.176029	0.128451	0.1486	0.115201	0
0.112352	0.135389	0.217267	0.13599	0.175957	0.126368	0.131288	0.192973	0.179929	0.141562	0.176793	0.252952	0.0395078	0.0812253	0.252375	0.198706	0.232988	0.120059	0.129145	0.028243	0.12889	0.241053	0.0273778	0.12889	0.0850067	0	0.256908	0.092038	0.0184006	0.0353047	0.0184006	0.0850067	0.0373838	0.0850067	0	0.179097	0.029971	0.029971	0.105259	0.12889	0.450756	0.0373838	0.015828	0.0192132	0.030308	0.274898	0.129805	0.138697	0.163826	0
0.291719	0.296526	0.329921	0.290545	0.328518	0.308653	0.329041	0.368781	0.298322	0.385889	0.324352	0.44542	0.336125	0.454442	0.314923	0.29129	0.374984	0.263999	0.403164	0.382881	0	0.0599161	0.310466	0	0.456809	0.037531	0.253532	0.455137	0.138898	0.236507	0.138898	0.456809	0.190176	0.456809	0	0.268424	0.11365	0.11365	0.338051	0	0.395048	0.190176	0.0568422	0.108554	0.1074	0.361362	0.254531	0.296748	0.0559194	0
0.316949	0.285468	0.285204	0.289298	0.303895	0.318784	0.320681	0.291999	0.332954	0.437969	0.371304	0.457808	0.283127	0.32659	0.287373	0.327042	0.394389	0.346672	0.426889	0.140705	0	0.0346633	0.137234	0	0.300751	0.0665974	0.364972	0.446104	0.273823	0.27857	0.273823	0.300751	0.196712	0.300751	0	0.322721	0.132569	0.132569	0.163187	0	0.2793	0.196712	0.0474001	0.105189	0.127326	0.287415	0.283355	0.39171	0.043974	0.0598042
0.211653	0.15991	0.177381	0.291397	0.162538	0.183489	0.190212	0.245449	0.146406	0.226574	0.23402	0.161091	0.100797	0.14419	0.349666	0.252321	0.183961	0.511522	0.422053	0.0222686	0	0	0.0215402	0	0.162526	0.0736582	0.0752288	0.14	0.0782851	0.0279733	0.0782851	0.162526	0.163742	0.162526	0	0.341669	0.0450595	0.0450595	0.0222077	0	0.26173	0.163742	0.0205462	0.0267042	0.0425531	0.310354	0.224689	0.205211	0.54277	0
0.151226	0.156824	0.158922	0.161873	0.204523	0.167483	0.182499	0.170211	0.118291	0.173293	0.252757	0.159127	0.330422	0.138995	0.101229	0.1448	0.15906	0.176006	0.172461	0.090644	0.666667	0.0677062	0.093493	0.666667	0.0964197	0	0.144055	0.0913485	0.101507	0.111099	0.101507	0.0964197	0.0810292	0.0964197	0	0.1433	0.666667	0.666667	0.410328	0.666667	0.0873002	0.0810292	0.0915041	0.106533	0.534314	0.162959	0.158617	0.107957	0.0327534	0.135551
0.279691	0.279808	0.284334	0.289734	0.284515	0.302814	0.325423	0.295644	0.221475	0.20972	0.303416	0.323878	0.434604	0.212334	0.33629	0.286806	0.372164	0.254662	0.339774	0.368642	0	0.0605066	0.297992	0	0.152648	0	0.290006	0.263467	0.0838147	0.219511	0.0838147	0.152648	0.0754758	0.152648	0	0.328299	0.440193	0.440193	0.2856	0	0.446166	0.0754758	0.0733734	0.0877933	0.389703	0.325301	0.23989	0.238655	0.145304	0.0813305
0.146939	0.150626	0.161941	0.190453	0.164848	0.182159	0.120181	0.13441	0.165124	0.0551551	0.116612	0.144578	0.0343055	0.0555425	0.174927	0.208549	0.209519	0.1279	0.204486	0.0217823	0	0	0.021783	0	0.0574967	0	0.110098	0.0345665	0.0245342	0.0266418	0.0245342	0.0574967	0.0498451	0.0574967	0	0.1766	0.0399613	0.0399613	0.0189885	0	0.521561	0.0498451	0.0211041	0.0256176	0.037885	0.211042	0.119471	0.144932	0.218435	0
0.303996	0.31725	0.322359	0.352978	0.314245	0.353026	0.304392	0.33078	0.268299	0.263542	0.317226	0.305493	0.154678	0.457017	0.320762	0.371113	0.35938	0.309028	0.435643	0.100109	0	0.0519745	0.0976265	0	0.485016	0.115632	0.320484	0.403639	0.208721	0.1231	0.208721	0.485016	0.482721	0.485016	0	0.345045	0.0941489	0.0941489	0.101435	0	0.723139	0.482721	0.0461325	0.107955	0.0903263	0.326634	0.213643	0.300329	0.174025	0
0.235137	0.238088	0.251431	0.287037	0.237568	0.263055	0.278422	0.275466	0.166729	0.250723	0.221227	0.208887	0.128251	0.143181	0.228282	0.243364	0.205712	0.299875	0.315285	0.0311921	0	0	0.0302164	0	0.152784	0.170676	0.229452	0.204192	0.236836	0.0380914	0.236836	0.152784	0.44919	0.152784	0	0.273584	0.0606059	0.0606059	0.0331276	0	0.446279	0.44919	0.0289632	0.13451	0.0599349	0.245032	0.187696	0.218398	0.150985	0
0.218038	0.217851	0.223574	0.244654	0.228651	0.244322	0.254716	0.240413	0.166994	0.182768	0.234224	0.270119	0.357833	0.143828	0.2586	0.236256	0.285522	0.243249	0.261242	0.205446	0	0.0245801	0.130871	0	0.106161	0	0.211802	0.128853	0.0853304	0.127974	0.0853304	0.106161	0.0794638	0.106161	0	0.278302	0.514985	0.514985	0.145682	0	0.46768	0.0794638	0.0765421	0.0895063	0.43944	0.254453	0.197091	0.183612	0.176108	0.101663
0.128341	0.140119	0.123963	0.151297	0.133987	0.138781	0.172407	0.14108	0.112462	0.171386	0.167651	0.149002	0.356734	0.13098	0.154996	0.0842717	0.141555	0.132452	0.149385	0.0913791	0	0	0.0890413	0	0.0988382	0	0.0468598	0.0659475	0.103903	0.11459	0.103903	0.0988382	0.0793583	0.0988382	0	0.14415	0.1797	0.1797	0.0651195	0	0.0801363	0.0793583	0.685246	0.109076	0.516731	0.150672	0.109467	0.104438	0.0308756	0
0.279348	0.279751	0.278497	0.330806	0.273753	0.309018	0.257384	0.287556	0.254029	0.284599	0.269761	0.283807	0.246205	0.423949	0.338066	0.324112	0.326477	0.459126	0.470573	0.0995275	0	0.0519745	0.0968228	0	0.438945	0.0373737	0.2294	0.346008	0.124247	0.122635	0.124247	0.438945	0.196038	0.438945	0	0.363901	0.0945089	0.0945089	0.101285	0	0.456671	0.196038	0.0452483	0.0935607	0.0906262	0.338426	0.243895	0.296435	0.248553	0
0.363136	0.347764	0.340816	0.372536	0.33706	0.390732	0.436807	0.36334	0.281295	0.324869	0.387514	0.393648	0.431951	0.201339	0.423039	0.333332	0.426312	0.323432	0.434857	0.156537	0	0.0644706	0.154155	0	0.152377	0.0227693	0.40234	0.232783	0.0869274	0.311822	0.0869274	0.152377	0.087553	0.152377	0	0.460236	0.316676	0.316676	0.175668	0	0.36392	0.087553	0.210379	0.11457	0.4138	0.430765	0.287812	0.295032	0.157399	0.0508316
0.269124	0.246123	0.248431	0.257643	0.233064	0.29703	0.321999	0.267148	0.185715	0.180542	0.25532	0.278841	0.183794	0.243221	0.359059	0.258604	0.317609	0.206602	0.339217	0.204991	0	0.103153	0.200792	0	0.19511	0	0.309256	0.261023	0.0616102	0.442668	0.0616102	0.19511	0.0885181	0.19511	0	0.354346	0.104072	0.104072	0.206529	0	0.505302	0.0885181	0.0510841	0.0642688	0.100083	0.324761	0.193763	0.209265	0.235838	0
0.269124	0.246123	0.248431	0.257643	0.233064	0.29703	0.321999	0.267148	0.185715	0.180542	0.25532	0.278841	0.183794	0.243221	0.359059	0.258604	0.317609	0.206602	0.339217	0.204991	0	0.103153	0.200792	0	0.19511	0	0.309256	0.261023	0.0616102	0.442668	0.0616102	0.19511	0.0885181	0.19511	0	0.354346	0.104072	0.104072	0.206529	0	0.505302	0.0885181	0.0510841	0.0642688	0.100083	0.324761	0.193763	0.209265	0.235838	0
0.196871	0.192717	0.205773	0.238002	0.191929	0.214643	0.227732	0.227856	0.127181	0.192643	0.22021	0.208889	0.110216	0.214771	0.237652	0.243907	0.206993	0.221324	0.265342	0.0519869	0	0	0.0503606	0	0.25464	0.19272	0.175898	0.230154	0.319177	0.0634857	0.319177	0.25464	0.691589	0.25464	0	0.272835	0.10101	0.10101	0.0441701	0	0.669418	0.691589	0.048272	0.150083	0.0899023	0.192591	0.156555	0.183602	0.251641	0
0.316957	0.263423	0.273808	0.301024	0.264158	0.331884	0.284747	0.280289	0.289604	0.305246	0.340311	0.314704	0.359319	0.236252	0.297321	0.361502	0.370549	0.320157	0.441665	0.206495	0	0.0208389	0.203322	0	0.174538	0	0.243132	0.195293	0.090158	0.444345	0.090158	0.174538	0.116769	0.174538	0	0.326003	0.450604	0.450604	0.207486	0	0.170938	0.116769	0.0791909	0.0946717	0.398379	0.369552	0.251367	0.295427	0.109399	0.0813305
0.316608	0.265888	0.252421	0.252731	0.303796	0.315111	0.337564	0.2823	0.235699	0.334666	0.346256	0.38323	0.397069	0.186249	0.191359	0.275665	0.322618	0.230887	0.333133	0.178085	0	0.0173657	0.175358	0	0.12162	0.0312758	0.24559	0.195988	0.130052	0.376757	0.130052	0.12162	0.104026	0.12162	0	0.287504	0.401574	0.401574	0.195882	0	0.112809	0.104026	0.0718003	0.105662	0.363815	0.288525	0.235661	0.247169	0.0257235	0.0867552
0.322824	0.229368	0.227865	0.229407	0.273804	0.286884	0.304625	0.251724	0.188963	0.273226	0.282397	0.299297	0.388449	0.227179	0.228155	0.240887	0.325085	0.229705	0.301975	0.211916	0	0.0208389	0.208402	0	0.16365	0	0.23394	0.192962	0.0962342	0.450307	0.0962342	0.16365	0.0997448	0.16365	0	0.275126	0.48083	0.48083	0.214511	0	0.150306	0.0997448	0.0840676	0.100726	0.423568	0.249674	0.221424	0.212507	0.0634721	0.104106
0.3075	0.291641	0.283737	0.294142	0.260758	0.325535	0.351242	0.311339	0.258727	0.327459	0.370095	0.388231	0.276331	0.420431	0.392426	0.326309	0.416631	0.365712	0.428638	0.194771	0	0.051995	0.190262	0	0.403744	0.105793	0.323685	0.540612	0.383359	0.397915	0.383359	0.403744	0.245169	0.403744	0	0.373692	0.115022	0.115022	0.203169	0	0.61946	0.245169	0.0562235	0.126761	0.110038	0.346366	0.258765	0.300455	0.137704	0
0.175517	0.173091	0.167278	0.174483	0.149614	0.177678	0.186603	0.20629	0.115277	0.18589	0.191972	0.199439	0.156396	0.772339	0.216012	0.183786	0.176851	0.227729	0.25284	0.203115	0	0.129936	0.198127	0	1	0	0.199682	0.417632	0.086074	0.250145	0.086074	1	0.338837	1	0	0.193262	0.14463	0.14463	0.137896	0	0.695415	0.338837	0.0712131	0.0895268	0.120157	0.176029	0.128451	0.1486	0.115201	0
0.0970412	0.107642	0.104941	0.115098	0.105529	0.1176	0.127579	0.119107	0.0810391	0.178017	0.0966815	0.123101	0.255237	0.0955635	0.0489546	0.066453	0.0730904	0.180523	0.105915	0.0675187	0	0	0.0648893	0	0.0742606	0.0934344	0.0450008	0.11884	0.253905	0.0832882	0.253905	0.0742606	0.197635	0.0742606	0	0.0951792	0.135271	0.135271	0.0492143	0	0.0602325	0.197635	0.0619113	0.174903	0.110818	0.0808449	0.098484	0.0988895	0.0223935	0
0.356411	0.290588	0.277477	0.263185	0.287323	0.282148	0.29601	0.279066	0.172519	0.298298	0.386608	0.26993	0.196225	0.467842	0.30891	0.281343	0.275673	0.243626	0.29751	0.212106	0	0.0616005	0.207656	0	0.471773	0	0.290449	0.369727	0.0674518	0.263642	0.0674518	0.471773	0.172154	0.471773	0	0.300473	0.12985	0.12985	0.337701	0	0.422774	0.172154	0.0578787	0.0702634	0.122799	0.288017	0.250828	0.27036	0.0775275	0.0455514
0.196813	0.199823	0.15045	0.130736	0.205159	0.15953	0.174775	0.150425	0.117516	0.111519	0.162252	0.232876	0.478075	0.158102	0.180717	0.118983	0.202053	0.0830613	0.189285	0.408103	0	0.0198538	0.318945	0	0.099622	0.037327	0.131785	0.220942	0.0541765	0.209624	0.0541765	0.099622	0.0415313	0.099622	0	0.139288	0.0967188	0.0967188	0.290386	0	0.08627	0.0415313	0.0303492	0.0404706	0.0895147	0.169571	0.11768	0.135564	0.0110423	0.0569393
0.104824	0.101959	0.110883	0.133905	0.104273	0.117814	0.124473	0.120669	0.0740308	0.0500387	0.0960545	0.135423	0.0392063	0.0740567	0.182216	0.138335	0.1379	0.123451	0.123314	0.0326735	0	0	0.0326746	0	0.086245	0	0.090259	0.0403276	0.0368013	0.0399628	0.0368013	0.086245	0.0747677	0.086245	0	0.172341	0.0599419	0.0599419	0.0227862	0	0.695415	0.0747677	0.0316561	0.0384263	0.0505133	0.144784	0.104021	0.083915	0.327652	0
0.163779	0.133197	0.127695	0.112166	0.119299	0.175093	0.197479	0.134577	0.118905	0.163367	0.184329	0.18121	0.221385	0.328022	0.185691	0.128668	0.208511	0.093168	0.193583	0.426835	0	0.0520972	0.416744	0	0.250145	0	0.15639	0.212114	0.097385	1	0.097385	0.250145	0.0752471	0.250145	0	0.164739	0.166649	0.166649	0.288599	0	0.180084	0.0752471	0.0801398	0.101874	0.137812	0.157274	0.107745	0.133671	0.0289699	0
0.223365	0.163825	0.186182	0.200087	0.199006	0.203877	0.220659	0.232506	0.188398	0.253021	0.330489	0.232601	0.161377	0.218481	0.310027	0.256473	0.23091	0.234513	0.306135	0.177174	0.4	0.0510432	0.172976	0.4	0.165422	0	0.198633	0.177723	0.0462897	0.40813	0.0462897	0.165422	0.115041	0.165422	0	0.285463	0.0794749	0.0794749	0.456436	0.4	0.156874	0.115041	0.0380602	0.048468	0.0795857	0.26495	0.220321	0.208097	0.0703	0
0.121047	0.120759	0.134362	0.154143	0.133282	0.142777	0.137498	0.144082	0.157981	0.065626	0.105069	0.156466	0.0304938	0.044434	0.178616	0.157002	0.167028	0.117833	0.143246	0.0163367	0	0	0.0163373	0	0.0431225	0	0.119125	0.0302457	0.0184006	0.0199814	0.0184006	0.0431225	0.0373838	0.0431225	0.135904	0.202402	0.029971	0.029971	0.0401597	0	0.417249	0.0373838	0.015828	0.0192132	0.030308	0.163799	0.122461	0.126176	0.163826	0
0.284122	0.260332	0.26299	0.215001	0.240432	0.272691	0.303329	0.239896	0.225778	0.310807	0.328693	0.327451	0.465672	0.261308	0.253201	0.231573	0.351672	0.205355	0.321696	0.434202	0	0.0319609	0.492508	0	0.181038	0	0.267425	0.351119	0.0968174	0.515245	0.0968174	0.181038	0.0764854	0.181038	0	0.298984	0.411648	0.411648	0.497044	0	0.163739	0.0764854	0.0837513	0.101304	0.372449	0.296314	0.218459	0.242827	0.0300833	0.0677754
0.265709	0.282459	0.269071	0.284231	0.220385	0.241429	0.255286	0.271323	0.21971	0.335196	0.318468	0.309901	0.365177	0.378832	0.265049	0.28401	0.31984	0.31493	0.318659	0.104093	0	0.0433121	0.102821	0	0.372359	0.0453026	0.313705	0.324545	0.141494	0.128135	0.141494	0.372359	0.177761	0.372359	0	0.319854	0.384071	0.384071	0.125065	0	0.331486	0.177761	0.0704807	0.374888	0.348812	0.264162	0.220773	0.239137	0.0512326	0.0677754
0.290234	0.255347	0.25583	0.254151	0.243574	0.299097	0.325632	0.290067	0.229958	0.336179	0.336099	0.368957	0.379051	0.489933	0.297058	0.295025	0.352957	0.314133	0.382439	0.23855	0	0.062394	0.234371	0	0.478955	0	0.320299	0.37885	0.0975959	0.483359	0.0975959	0.478955	0.174893	0.478955	0	0.344213	0.462256	0.462256	0.252045	0	0.413503	0.174893	0.0851731	0.1022	0.408089	0.309752	0.225845	0.255559	0.0617004	0.0813305
0.379924	0.375547	0.354558	0.372195	0.374504	0.405459	0.409347	0.331361	0.383963	0.387621	0.371284	0.378356	0.521635	0.176439	0.31694	0.302831	0.433903	0.355912	0.470033	0.328331	0	0.0181776	0.281553	0	0.114906	0.0460364	0.272271	0.253171	0.0881982	0.334203	0.0881982	0.114906	0.0688513	0.114906	0	0.360938	0.304984	0.304984	0.312172	0	0.108799	0.0688513	0.285156	0.0726244	0.478068	0.452404	0.294915	0.363189	0.0213841	0.0508316
0.352397	0.370502	0.345428	0.398533	0.35529	0.379752	0.373239	0.364052	0.349522	0.405054	0.348883	0.343784	0.400146	0.32843	0.274119	0.315754	0.355051	0.459101	0.466326	0.0865779	0	0.0371247	0.0852582	0	0.316549	0.052613	0.269807	0.278553	0.0878727	0.106726	0.0878727	0.316549	0.138579	0.316549	0	0.343321	0.325984	0.325984	0.110721	0	0.287761	0.138579	0.315496	0.0694692	0.518079	0.427141	0.275828	0.339084	0.0429023	0.0580932
0.399487	0.41109	0.374427	0.414375	0.364078	0.401326	0.416495	0.325614	0.396743	0.429471	0.409061	0.320353	0.419955	0.166901	0.341611	0.360958	0.42469	0.379419	0.436678	0.145793	0	0.0130243	0.143025	0	0.110519	0.0545741	0.283149	0.18972	0.129942	0.29835	0.129942	0.110519	0.105696	0.110519	0	0.36272	0.315419	0.315419	0.167135	0	0.113407	0.105696	0.290377	0.296897	0.487344	0.448782	0.310917	0.363167	0.0347381	0.0508316
0.439967	0.385333	0.404305	0.393372	0.370729	0.407414	0.41023	0.359622	0.38104	0.430444	0.387643	0.373019	0.356355	0.253695	0.327147	0.389323	0.405653	0.41063	0.495492	0.114236	0	0.0283609	0.112015	0	0.224181	0.0401828	0.339509	0.250916	0.0706173	0.226994	0.0706173	0.224181	0.0993956	0.224181	0	0.383051	0.222594	0.222594	0.150279	0	0.212686	0.0993956	0.221619	0.0713866	0.371707	0.446302	0.310544	0.382934	0.0299351	0.0369684
0.306478	0.325385	0.299712	0.349213	0.303148	0.329044	0.319158	0.312883	0.312465	0.342335	0.28661	0.280801	0.267853	0.345966	0.274982	0.264069	0.294364	0.39252	0.412351	0.0783466	0	0.0433121	0.0760946	0	0.345202	0.0613819	0.217331	0.290989	0.0768183	0.0967383	0.0768183	0.345202	0.141418	0.345202	0	0.295372	0.0710859	0.0710859	0.104912	0	0.308208	0.141418	0.345202	0.0427021	0.327037	0.376623	0.232226	0.304248	0.0418643	0
0.100544	0.118138	0.12587	0.13603	0.14134	0.148048	0.0875007	0.104053	0.161267	0.118426	0.0491774	0.0747454	0.073417	0	0	0.090328	0.108508	0.137004	0.171792	0	0	0	0	0	0	0.0920728	0.0438107	0.051997	0.0751609	0	0.0751609	0	0.0571263	0	0	0.0587915	0	0	0.0238839	0	0	0.0571263	0	0	0	0.154901	0.0735824	0.12863	0	0
0.100544	0.118138	0.12587	0.13603	0.14134	0.148048	0.0875007	0.104053	0.161267	0.118426	0.0491774	0.0747454	0.073417	0	0	0.090328	0.108508	0.137004	0.171792	0	0	0	0	0	0	0.0920728	0.0438107	0.051997	0.0751609	0	0.0751609	0	0.0571263	0	0	0.0587915	0	0	0.0238839	0	0	0.0571263	0	0	0	0.154901	0.0735824	0.12863	0	0
0.38275	0.379184	0.382702	0.437822	0.396265	0.424095	0.394587	0.416233	0.354491	0.442361	0.384719	0.385531	0.539256	0.185841	0.331631	0.33088	0.401528	0.48424	0.523019	0.0995731	0	0.0150782	0.0995461	0	0.129828	0.0460364	0.248541	0.15271	0.0896277	0.122833	0.0896277	0.129828	0.0985724	0.129828	0	0.387273	0.305438	0.305438	0.125454	0	0.132396	0.0985724	0.205343	0.0743648	0.403811	0.431861	0.325259	0.367274	0.0728144	0.0508316
0.111215	0.121245	0.11922	0.130612	0.0712036	0.0802434	0.0879783	0.0821011	0.0920153	0.155158	0.153252	0.0688164	0.12128	0.115931	0.125475	0.113356	0.144457	0.0819949	0.0944624	0.0823646	0	0	0.0804307	0	0.0895268	0.0683013	0.11391	0.124577	0.265368	0.101874	0.265368	0.0895268	0.205911	0.0895268	0	0.12626	0.159799	0.159799	0.0588423	0	0.0724933	0.205911	0.0771587	1	0.132252	0.0631184	0.0903103	0.095568	0.0278635	0
0.175517	0.173091	0.167278	0.174483	0.149614	0.177678	0.186603	0.20629	0.115277	0.18589	0.191972	0.199439	0.156396	0.772339	0.216012	0.183786	0.176851	0.227729	0.25284	0.203115	0	0.129936	0.198127	0	1	0	0.199682	0.417632	0.086074	0.250145	0.086074	1	0.338837	1	0	0.193262	0.14463	0.14463	0.137896	0	0.695415	0.338837	0.0712131	0.0895268	0.120157	0.176029	0.128451	0.1486	0.115201	0
0.0454545	0.0526316	0.0555556	0.0625	0.0655709	0.0704168	0	0.0182212	0.0946827	0.00701827	0.0250423	0.0163839	0	0	0	0.077165	0.08	0.0119723	0.0890365	0	0	0	0	0	0	0	0.0236357	0	0	0	0	0	0	0	0	0.0103482	0	0	0	0	0	0	0	0	0	0.0740741	0.0184226	0.0639743	0	0
0.163779	0.133197	0.127695	0.112166	0.119299	0.175093	0.197479	0.134577	0.118905	0.163367	0.184329	0.18121	0.221385	0.328022	0.185691	0.128668	0.208511	0.093168	0.193583	0.426835	0	0.0520972	0.416744	0	0.250145	0	0.15639	0.212114	0.097385	1	0.097385	0.250145	0.0752471	0.250145	0	0.164739	0.166649	0.166649	0.288599	0	0.180084	0.0752471	0.0801398	0.101874	0.137812	0.157274	0.107745	0.133671	0.0289699	0
0.0551288	0.0776017	0.0670486	0.0751757	0.0777834	0.0836549	0.0165792	0.033143	0.103291	0.0277987	0.034713	0.0549997	0.0952985	0	0	0.0808466	0.0866465	0.0349218	0.103579	0	0	0	0	0	0	0.0678381	0.0269436	0.0318043	0.0532623	0	0.0532623	0	0.0409577	0	0	0.017318	0	0	0	0	0	0.0409577	0	0	0	0.103785	0.0275988	0.0766422	0	0
0.332787	0.304128	0.30306	0.311294	0.299291	0.363113	0.325632	0.301843	0.303231	0.328692	0.358551	0.364712	0.379051	0.489933	0.297058	0.365175	0.407679	0.324309	0.462265	0.23855	0	0.062394	0.234371	0	0.478955	0	0.327838	0.37885	0.0975959	0.483359	0.0975959	0.478955	0.174893	0.478955	0	0.328978	0.462256	0.462256	0.231147	0	0.413503	0.174893	0.0851731	0.1022	0.408089	0.371151	0.237351	0.307773	0.0617004	0.0813305
0.216061	0.219935	0.216811	0.229802	0.208856	0.240092	0.180168	0.217269	0.205493	0.186478	0.208977	0.205545	0.136847	0.579254	0.207372	0.252533	0.246972	0.226384	0.329214	0.13541	0	0.0866242	0.132085	0	0.666667	0	0.215874	0.35797	0.0573827	0.166763	0.0573827	0.666667	0.225891	0.666667	0	0.196824	0.0964197	0.0964197	0.114913	0	0.521561	0.225891	0.0474754	0.0596845	0.090118	0.24117	0.143494	0.208322	0.0768006	0
0.175517	0.173091	0.167278	0.174483	0.149614	0.177678	0.186603	0.20629	0.115277	0.18589	0.191972	0.199439	0.156396	0.772339	0.216012	0.183786	0.176851	0.227729	0.25284	0.203115	0	0.129936	0.198127	0	1	0	0.199682	0.417632	0.086074	0.250145	0.086074	1	0.338837	1	0	0.193262	0.14463	0.14463	0.137896	0	0.695415	0.338837	0.0712131	0.0895268	0.120157	0.176029	0.128451	0.1486	0.115201	0
0.282267	0.288401	0.295772	0.318826	0.331075	0.367044	0.33136	0.339048	0.217216	0.287436	0.299049	0.371065	0.219409	0.432606	0.414528	0.314754	0.34679	0.305897	0.371629	0.143995	0	0.0622256	0.139915	0	0.444398	0.037531	0.266934	0.366339	0.130708	0.155705	0.130708	0.444398	0.193225	0.444398	0	0.310143	0.0974335	0.0974335	0.128715	0	0.689291	0.193225	0.0510337	0.100051	0.0938862	0.318842	0.231036	0.292914	0.159523	0
0.192515	0.149666	0.141482	0.227554	0.144923	0.164909	0.161341	0.152755	0.0735611	0.103514	0.262641	0.131465	0.0508859	0.102039	0.333257	0.233558	0.195365	0.307865	0.261641	0.0325697	0	0	0.0323983	0	0.109786	0	0.119977	0.0777397	0.0368777	0.0402071	0.0368777	0.109786	0.0949449	0.109786	0	0.321365	0.0616185	0.0616185	0.0309754	0	0.228396	0.0949449	0.0312871	0.0385712	0.0585314	0.251461	0.223396	0.160958	0.549147	0
0.424026	0.433121	0.400844	0.480841	0.412657	0.410015	0.447191	0.462654	0.380591	0.425386	0.496749	0.459014	0.375062	0.321515	0.586612	0.539435	0.443895	0.526658	0.628617	0.231346	0	0.0273726	0.197071	0	0.306673	0.0170595	0.303816	0.369742	0.0904357	0.138703	0.0904357	0.306673	0.171516	0.306673	0	0.554951	0.101264	0.101264	0.220386	0	0.359902	0.171516	0.158339	0.0779377	0.192058	0.55551	0.442173	0.406435	0.230834	0
0.235956	0.176591	0.178083	0.221698	0.164598	0.227847	0.247856	0.195637	0.146276	0.18657	0.260782	0.231052	0.201138	0.284776	0.390139	0.25365	0.323901	0.271078	0.374544	0.294594	0	0.0347315	0.287639	0	0.218442	0	0.182832	0.20396	0.0763638	0.67922	0.0763638	0.218442	0.114268	0.218442	0	0.361636	0.130902	0.130902	0.246957	0	0.335042	0.114268	0.0628235	0.0799053	0.118212	0.260647	0.196147	0.190858	0.50747	0
0.235956	0.176591	0.178083	0.221698	0.164598	0.227847	0.247856	0.195637	0.146276	0.18657	0.260782	0.231052	0.201138	0.284776	0.390139	0.25365	0.323901	0.271078	0.374544	0.294594	0	0.0347315	0.287639	0	0.218442	0	0.182832	0.20396	0.0763638	0.67922	0.0763638	0.218442	0.114268	0.218442	0	0.361636	0.130902	0.130902	0.246957	0	0.335042	0.114268	0.0628235	0.0799053	0.118212	0.260647	0.196147	0.190858	0.50747	0
0.00247577	0.00932033	0.0120176	0.00340418	0.00741467	0.00363113	0.0038905	0.00363113	0.00792123	0	0.00980339	0	0	0	0.00538925	0.0043114	0	0	0	0	0.0951085	0.149853	0	0.0951085	0	0	0.0179613	0	0	0	0	0	0	0	0	0	0	0	0.0380434	0.0951085	0	0	0	0	0	0.00479045	0.00568257	0	0	0
0.0518804	0.017353	0.0575249	0.004431	0.00429673	0.0047264	0.005064	0.0047264	0.00308243	0.00488938	0.00545354	0	0	0	0	0.0504639	0	0	0.0253621	0	0	0	0	0	0	0	0	0	0	0	0	0	0	0	0	0	0	0	0	0	0	0	0	0	0	0	0.0139206	0.0120106	0	0
0.136091	0.102068	0.0999201	0.15842	0.112905	0.109014	0.108741	0.118724	0.0786021	0.0809925	0.161917	0.142746	0.0687079	0.0611051	0.242833	0.182505	0.202382	0.209973	0.207901	0.0130369	0	0	0.0125466	0	0.0657968	0	0.0705292	0.0397851	0.0150003	0.0163617	0.0150003	0.0657968	0.0567004	0.0657968	0	0.271319	0.0268403	0.0268403	0.0221035	0	0.173339	0.0567004	0.0805712	0.0156753	0.081153	0.138913	0.141908	0.100782	0.42414	0
0.0100345	0.0185816	0.00730548	0.00660094	0.00796962	0.01585	0.00891752	0.0187278	0.0194902	0.00475048	0.0332336	0.0592566	0	0	0	0.0288024	0.0512559	0	0	0	0	0	0	0	0	0	0.0242147	0	0	0	0	0	0	0	0	0.0407476	0	0	0.0119063	0	0	0	0	0	0	0.00383461	0.0239495	0.0168564	0	0
0.275491	0.25564	0.256705	0.262853	0.22472	0.254624	0.280484	0.252416	0.150234	0.267103	0.311742	0.254167	0.363677	0.311644	0.375191	0.215506	0.333033	0.354516	0.396733	0.275415	0	0.0421888	0.270301	0	0.232758	0	0.205095	0.211819	0.0869637	0.342232	0.0869637	0.232758	0.0943757	0.232758	0	0.35454	0.141472	0.141472	0.392373	0	0.295267	0.0943757	0.0742098	0.0907772	0.131917	0.246877	0.212562	0.239658	0.292529	0
0.343513	0.30332	0.300472	0.335381	0.308641	0.340182	0.337941	0.345454	0.186561	0.245905	0.347927	0.337222	0.165664	0.384611	0.376121	0.340568	0.328764	0.277699	0.305328	0.091949	0	0.0433121	0.0902051	0	0.395877	0	0.313875	0.294001	0.0559945	0.112841	0.0559945	0.395877	0.167522	0.395877	0	0.361288	0.0926106	0.0926106	0.0990374	0	0.617152	0.167522	0.0850091	0.0582635	0.12201	0.324267	0.295652	0.267747	0.168448	0
0.0296977	0.0192958	0.0226623	0.0229138	0.0430474	0.019468	0.0261872	0.019468	0.0184597	0.0269638	0.0218847	0.02099	0.0599716	0	0.0237085	0.025473	0.016792	0.0175532	0.0161462	0	0	0	0	0	0	0	0.00384661	0	0	0	0	0	0	0	0	0.0215441	0	0	0	0	0	0	0.149202	0	0.099468	0.0210742	0.017404	0.0149641	0	0
0.163779	0.133197	0.127695	0.112166	0.119299	0.175093	0.197479	0.134577	0.118905	0.163367	0.184329	0.18121	0.221385	0.328022	0.185691	0.128668	0.208511	0.093168	0.193583	0.426835	0	0.0520972	0.416744	0	0.250145	0	0.15639	0.212114	0.097385	1	0.097385	0.250145	0.0752471	0.250145	0	0.164739	0.166649	0.166649	0.288599	0	0.180084	0.0752471	0.0801398	0.101874	0.137812	0.157274	0.107745	0.133671	0.0289699	0
0.153139	0.152305	0.150312	0.129349	0.150895	0.15997	0.176336	0.150258	0.115976	0.104425	0.166214	0.150922	0.313978	0.263503	0.195777	0.118936	0.208933	0.0748417	0.192082	0.816207	0	0.0397077	0.63789	0	0.199244	0	0.129301	0.270854	0.0777519	0.419248	0.0777519	0.199244	0.059524	0.199244	0	0.135599	0.141022	0.141022	0.40654	0	0.143783	0.059524	0.0606984	0.0809413	0.114248	0.155418	0.107784	0.131581	0.0220846	0
0.0997928	0.101704	0.0579159	0.0601425	0.123895	0.0584597	0.0714811	0.0611348	0.0656108	0.0482985	0.0516688	0.0441446	0.0486484	0.0440025	0.0646198	0.117396	0.0401509	0.0613582	0.0554541	0.0173916	0	0	0.0167288	0	0.0445974	0	0.0359368	0.0365364	0.01997	0.0217955	0.01997	0.0445974	0.0375818	0.0445974	0	0.0584961	0.0876587	0.0876587	0.0158337	0	0.0640749	0.0375818	0.0159242	0.0208696	0.0717156	0.0824033	0.081839	0.0387103	0.0418425	0.0759191
0.175224	0.167941	0.16076	0.142095	0.162438	0.173177	0.177349	0.153811	0.131114	0.128896	0.189478	0.183709	0.279897	0.212558	0.208203	0.141331	0.208171	0.11234	0.186984	0.553219	0	0.0262942	0.674777	0	0.153633	0	0.164137	0.350626	0.0606031	0.287468	0.0606031	0.153633	0.058687	0.153633	0	0.179692	0.107513	0.107513	0.343892	0	0.140695	0.058687	0.0480912	0.0629944	0.0957134	0.195441	0.185729	0.164648	0.049673	0
0.0722364	0.0743894	0.0749882	0.0815375	0.069777	0.0805892	0.0835709	0.0819544	0.0403481	0.0714506	0.0560161	0.0525331	0.034454	0.0627066	0.0582332	0.0644434	0.0473653	0.20399	0.0546449	0.0279395	0	0	0.0272676	0	0.0722078	0	0.0305714	0.0338979	0.0317041	0.0345265	0.0317041	0.0722078	0.0616124	0.0722078	0	0.0714108	0.0538604	0.0538604	0.0199086	0	0.0898181	0.0616124	0.0261596	0.033104	0.0446268	0.0878842	0.10225	0.0732756	0.0694632	0
0.0110538	0.0154717	0.0239986	0.0151989	0.0679752	0.0162122	0.0173702	0.0162122	0.0134157	0	0.0868377	0	0	0	0.0214817	0.0171854	0	0	0	0	1	0.101559	0	1	0	0	0.0307521	0	0	0	0	0	0	0	0	0	0	0	0.4	1	0	0	0	0	0	0.0190948	0.0352958	0	0	0
0.153212	0.152242	0.150321	0.117646	0.150661	0.147677	0.162764	0.137309	0.116236	0.105625	0.152873	0.169891	0.366278	0.263349	0.197287	0.107455	0.209182	0.075369	0.192706	1	0	0.0412261	0.817563	0	0.203115	0	0.142136	0.331399	0.0791663	0.426835	0.0791663	0.203115	0.0616436	0.203115	0	0.148795	0.135966	0.135966	0.481457	0	0.146301	0.0616436	0.0638491	0.0823646	0.111927	0.148663	0.111086	0.132656	0.0230581	0
0.0150875	0.011029	0.0111534	0.0126962	0.0118197	0.0135426	0.0261374	0.0111536	0.00393947	0.0130087	0.0904783	0.0128572	0.025888	0	0.00744348	0.0162887	0.0102857	0.0106597	0.00696984	0	0	0	0	0	0	0	0.0235026	0.193926	0	0	0	0	0	0	0	0.0377722	0.0906079	0.0906079	0	0	0	0	0	0	0.0604052	0.0109945	0.0542097	0.0496222	0	0.101076
0.163779	0.133197	0.127695	0.112166	0.119299	0.175093	0.197479	0.134577	0.118905	0.163367	0.184329	0.18121	0.221385	0.328022	0.185691	0.128668	0.208511	0.093168	0.193583	0.426835	0	0.0520972	0.416744	0	0.250145	0	0.15639	0.212114	0.097385	1	0.097385	0.250145	0.0752471	0.250145	0	0.164739	0.166649	0.166649	0.288599	0	0.180084	0.0752471	0.0801398	0.101874	0.137812	0.157274	0.107745	0.133671	0.0289699	0
0.15396	0.16869	0.155513	0.163835	0.139159	0.164183	0.162608	0.189225	0.11283	0.192122	0.21304	0.176047	0.105235	0.204006	0.140451	0.198573	0.166539	0.163958	0.223803	0.0509029	0	0.115917	0.0507188	0	0.224816	0.14454	0.252787	0.306498	0.230182	0.0646449	0.230182	0.224816	0.5	0.224816	0	0.203212	0.0607719	0.0607719	0.0536171	0	0.194807	0.5	0.02829	0.102955	0.0599335	0.119103	0.124078	0.169978	0.04981	0
0.105984	0.0754213	0.090833	0.0990803	0.066247	0.0785235	0.143994	0.115398	0.0577234	0.104817	0.111131	0.107198	0.0353119	0.156476	0.131542	0.172754	0.0717286	0.158057	0.149974	0.0213237	0	0	0.0207958	0	0.191282	0	0.11498	0.131232	0.0242915	0.0268938	0.0242915	0.191282	0.165947	0.191282	0	0.131401	0.0423884	0.0423884	0.030197	0	0.171819	0.165947	0.0198904	0.0255486	0.0392502	0.152173	0.107326	0.0962729	0.106898	0
0.411443	0.452721	0.393512	0.389752	0.352886	0.379138	0.443409	0.345999	0.359581	0.475497	0.466437	0.398653	0.565715	0.17725	0.402708	0.268534	0.443519	0.355202	0.439363	0.286444	0	0.0175955	0.250637	0	0.117476	0.0781912	0.321626	0.375443	0.26666	0.302627	0.26666	0.117476	0.149288	0.117476	0.0928015	0.424954	0.115848	0.115848	0.351455	0	0.111248	0.149288	0.278921	0.249251	0.303552	0.382286	0.307392	0.393848	0.0200866	0
0.159908	0.113646	0.111907	0.1221	0.156429	0.116132	0.121076	0.12326	0.0619755	0.126864	0.102173	0.10459	0.0740356	0.09799	0.115523	0.127076	0.0944933	0.17734	0.121056	0.0370684	0	0	0.038494	0	0.100001	0	0.0603732	0.0696775	0.0420563	0.0473279	0.0420563	0.100001	0.0849606	0.100001	0	0.113283	0.106568	0.106568	0.0317692	0	0.136132	0.0849606	0.0375819	0.0447072	0.0940191	0.163505	0.174548	0.102743	0.106595	0.0759191
0.163779	0.133197	0.127695	0.112166	0.119299	0.175093	0.197479	0.134577	0.118905	0.163367	0.184329	0.18121	0.221385	0.328022	0.185691	0.128668	0.208511	0.093168	0.193583	0.426835	0	0.0520972	0.416744	0	0.250145	0	0.15639	0.212114	0.097385	1	0.097385	0.250145	0.0752471	0.250145	0	0.164739	0.166649	0.166649	0.288599	0	0.180084	0.0752471	0.0801398	0.101874	0.137812	0.157274	0.107745	0.133671	0.0289699	0
0.0110538	0.0154717	0.0239986	0.0151989	0.0679752	0.0162122	0.0173702	0.0162122	0.0134157	0	0.0868377	0	0	0	0.0214817	0.0171854	0	0	0	0	1	0.101559	0	1	0	0	0.0307521	0	0	0	0	0	0	0	0	0	0	0	0.4	1	0	0	0	0	0	0.0190948	0.0352958	0	0	0
0.0695856	0.0495374	0.0779281	0.0257599	0.0938534	0.0327873	0.0334273	0.0366797	0.064187	0.0247525	0.105357	0.0291883	0.0459098	0.0799703	0.0969658	0.0820706	0.0296119	0.0290098	0.0335247	0.0267661	0.171854	0.321404	0.0256123	0.171854	0.0845939	0	0.19346	0.0971675	0	0.033752	0	0.0845939	0	0.0845939	0	0.0301043	0.069887	0.069887	0.100426	0.171854	0.0634454	0	0	0	0.0524152	0.0880095	0.0275383	0.0298215	0	0.0759191
0.33065	0.33959	0.324692	0.333847	0.330331	0.347921	0.36748	0.332323	0.238623	0.257191	0.36901	0.403199	0.502141	0.207332	0.389846	0.341523	0.436446	0.275023	0.366281	0.50206	0	0.02036	0.412144	0	0.151318	0	0.308803	0.306085	0.0882674	0.25226	0.0882674	0.151318	0.0833847	0.151318	0	0.383892	0.398451	0.398451	0.384739	0	0.406955	0.0833847	0.0760947	0.0923414	0.361137	0.382261	0.343044	0.299961	0.136438	0.0677754
0.0110538	0.0154717	0.0239986	0.0151989	0.0679752	0.0162122	0.0173702	0.0162122	0.0134157	0	0.0868377	0	0	0	0.0214817	0.0171854	0	0	0	0	1	0.101559	0	1	0	0	0.0307521	0	0	0	0	0	0	0	0	0	0	0	0.4	1	0	0	0	0	0	0.0190948	0.0352958	0	0	0
0.268154	0.282861	0.266998	0.252751	0.255957	0.278997	0.289419	0.297678	0.182675	0.261457	0.300234	0.357386	0.259815	0.450036	0.289664	0.282299	0.337926	0.318055	0.303703	0.374585	0	0.0598628	0.446404	0	0.457519	0	0.253444	0.48857	0.0578391	0.225616	0.0578391	0.457519	0.162184	0.457519	0	0.314824	0.100173	0.100173	0.298352	0	0.40798	0.162184	0.0470201	0.0603004	0.095346	0.283279	0.287127	0.249413	0.0678141	0
0.163779	0.133197	0.127695	0.112166	0.119299	0.175093	0.197479	0.134577	0.118905	0.163367	0.184329	0.18121	0.221385	0.328022	0.185691	0.128668	0.208511	0.093168	0.193583	0.426835	0	0.0520972	0.416744	0	0.250145	0	0.15639	0.212114	0.097385	1	0.097385	0.250145	0.0752471	0.250145	0	0.164739	0.166649	0.166649	0.288599	0	0.180084	0.0752471	0.0801398	0.101874	0.137812	0.157274	0.107745	0.133671	0.0289699	0
0.0405889	0.0344605	0.0821152	0.0291539	0.0342815	0.0425083	0.0409112	0.0321629	0.016315	0.0228128	0.038956	0.0219208	0.0293248	0.046681	0.0463862	0.0803722	0.0372412	0.0239111	0.018809	0.0790831	0	0.0354512	0.0750743	0	0.0365048	0	0.0335593	0.0483109	0	0.099426	0	0.0365048	0	0.0365048	0	0.0278964	0	0	0.0944916	0	0.0243365	0	0	0	0	0.0246039	0.0314594	0.0399921	0	0
0.239945	0.231683	0.236272	0.212071	0.198757	0.227002	0.25552	0.219284	0.161787	0.189372	0.248985	0.227725	0.194985	0.255199	0.28179	0.203981	0.278606	0.172686	0.244385	0.282415	0	0.0320866	0.276269	0	0.190869	0	0.188068	0.186999	0.0800783	0.35204	0.0800783	0.190869	0.0791719	0.190869	0	0.264436	0.128648	0.128648	0.407986	0	0.621591	0.0791719	0.0689137	0.0834244	0.118371	0.231471	0.172259	0.192342	0.228877	0
0.163779	0.133197	0.127695	0.112166	0.119299	0.175093	0.197479	0.134577	0.118905	0.163367	0.184329	0.18121	0.221385	0.328022	0.185691	0.128668	0.208511	0.093168	0.193583	0.426835	0	0.0520972	0.416744	0	0.250145	0	0.15639	0.212114	0.097385	1	0.097385	0.250145	0.0752471	0.250145	0	0.164739	0.166649	0.166649	0.288599	0	0.180084	0.0752471	0.0801398	0.101874	0.137812	0.157274	0.107745	0.133671	0.0289699	0
0.230968	0.179819	0.156995	0.216361	0.201517	0.161547	0.171163	0.16944	0.110875	0.161092	0.194974	0.119616	0.123231	0.12262	0.228339	0.185083	0.210693	0.21557	0.31436	0.0616649	0	0	0.0612471	0	0.095145	0	0.0965925	0.0860786	0.0698387	0.0771184	0.0698387	0.095145	0.0806045	0.095145	0	0.241394	0.144407	0.144407	0.107202	0	0.196311	0.0806045	0.0590356	0.0734294	0.136761	0.184907	0.18725	0.148278	0.311786	0.0569393
0.0528392	0.100266	0.0551817	0.0571362	0.0654827	0.0551968	0.0684503	0.0579611	0.0636383	0.0403339	0.0455103	0.0385345	0.0332631	0.05867	0.0673123	0.113309	0.0355031	0.0557707	0.0515737	0.0260874	0	0	0.0250932	0	0.066896	0	0.0254496	0.0314734	0.029955	0.0326933	0.029955	0.066896	0.0563727	0.066896	0	0.0474845	0.0533152	0.0533152	0.0190005	0	0.0854332	0.0563727	0.0238864	0.0313044	0.0435056	0.0796647	0.0718748	0.035178	0.0627637	0
0.00894816	0.0106533	0.00850962	0.00751541	0.00774757	0.00947935	0.076225	0.0100397	0.00529173	0.00765861	0.0276533	0.0158535	0	0	0.00536734	0.00919187	0.0110138	0	0	0	0	0	0	0	0	0	0.0731009	0.0461908	0	0	0	0	0	0	0	0.0198205	0	0	0.0134214	0	0	0	0	0	0	0.00788014	0.0194764	0.017261	0	0
0.0504334	0.00551739	0.00582392	0.00655191	0.0637827	0.0069887	0.00748789	0.0069887	0.00455785	0.0114685	0.0101963	0.010483	0.0299516	0	0	0.00977755	0.00838644	0.012333	0.00806388	0	0	0	0	0	0	0	0.0135648	0.0111524	0	0	0	0	0	0	0	0.0148672	0.10483	0.10483	0	0	0	0	0	0	0.069887	0.00776522	0.0122549	0.00541029	0	0.113879
0.207123	0.13247	0.127078	0.111943	0.174614	0.172826	0.194284	0.133617	0.118605	0.165513	0.183438	0.177572	0.206816	0.246017	0.178263	0.130598	0.204524	0.0938159	0.190296	0.284556	0	0.0347315	0.277829	0	0.166763	0	0.160795	0.191371	0.0649233	0.666667	0.0649233	0.166763	0.0501647	0.166763	0	0.170125	0.146043	0.146043	0.240499	0	0.135063	0.0501647	0.0534265	0.0679157	0.129567	0.155401	0.116253	0.134203	0.0193133	0.0759191
0.219023	0.189877	0.214463	0.174305	0.215181	0.177289	0.185592	0.205071	0.159018	0.185337	0.260087	0.191841	0.139815	0.488782	0.271439	0.236725	0.172333	0.215953	0.245317	0.111595	0.12889	0.273537	0.108668	0.12889	0.531723	0	0.307396	0.349883	0.043037	0.137729	0.043037	0.531723	0.169418	0.531723	0	0.195414	0.0985224	0.0985224	0.172148	0.12889	0.442627	0.169418	0.0356066	0.0447634	0.0930605	0.232094	0.143813	0.156185	0.0576004	0.0569393
0.165239	0.171533	0.164979	0.167377	0.167088	0.187597	0.201397	0.189168	0.0956077	0.191903	0.184808	0.192673	0.381958	0.364024	0.170627	0.0935987	0.196253	0.179591	0.206273	0.2632	0	0.0603127	0.262102	0	0.283695	0	0.166136	0.173344	0.109392	0.323174	0.109392	0.283695	0.0863704	0.283695	0	0.153771	0.177437	0.177437	0.175761	0	0.203736	0.0863704	0.0936964	0.114357	0.149523	0.108254	0.118034	0.135194	0.0336164	0
0.163779	0.133197	0.127695	0.112166	0.119299	0.175093	0.197479	0.134577	0.118905	0.163367	0.184329	0.18121	0.221385	0.328022	0.185691	0.128668	0.208511	0.093168	0.193583	0.426835	0	0.0520972	0.416744	0	0.250145	0	0.15639	0.212114	0.097385	1	0.097385	0.250145	0.0752471	0.250145	0	0.164739	0.166649	0.166649	0.288599	0	0.180084	0.0752471	0.0801398	0.101874	0.137812	0.157274	0.107745	0.133671	0.0289699	0
0.365573	0.340792	0.334177	0.321423	0.38916	0.338521	0.369758	0.353507	0.235752	0.281926	0.331784	0.345319	0.45977	0.413882	0.326647	0.300593	0.342308	0.308423	0.389874	0.394988	0.0810609	0.060788	0.33403	0.0810609	0.404793	0	0.31212	0.432576	0.0840498	0.217973	0.0840498	0.404793	0.15523	0.404793	0	0.318095	0.406783	0.406783	0.366648	0.0810609	0.36568	0.15523	0.0732169	0.0879118	0.368279	0.324544	0.250042	0.255613	0.063822	0.0867552
0.163779	0.133197	0.127695	0.112166	0.119299	0.175093	0.197479	0.134577	0.118905	0.163367	0.184329	0.18121	0.221385	0.328022	0.185691	0.128668	0.208511	0.093168	0.193583	0.426835	0	0.0520972	0.416744	0	0.250145	0	0.15639	0.212114	0.097385	1	0.097385	0.250145	0.0752471	0.250145	0	0.164739	0.166649	0.166649	0.288599	0	0.180084	0.0752471	0.0801398	0.101874	0.137812	0.157274	0.107745	0.133671	0.0289699	0
0.0504334	0.00551739	0.00582392	0.00655191	0.0637827	0.0069887	0.00748789	0.0069887	0.00455785	0.0114685	0.0101963	0.010483	0.0299516	0	0	0.00977755	0.00838644	0.012333	0.00806388	0	0	0	0	0	0	0	0.0135648	0.0111524	0	0	0	0	0	0	0	0.0148672	0.10483	0.10483	0	0	0	0	0	0	0.069887	0.00776522	0.0122549	0.00541029	0	0.113879
0.2186	0.171341	0.16559	0.172373	0.204037	0.175328	0.183783	0.203017	0.115055	0.187286	0.190798	0.194933	0.149951	0.579254	0.207372	0.183938	0.174081	0.220901	0.247358	0.13541	0	0.0866242	0.132085	0	0.666667	0	0.202644	0.36753	0.0573827	0.166763	0.0573827	0.666667	0.225891	0.666667	0	0.197698	0.131363	0.131363	0.114913	0	0.521561	0.225891	0.0474754	0.0596845	0.116326	0.173486	0.136614	0.148833	0.0768006	0.0759191
0.00894816	0.0106533	0.00850962	0.00751541	0.00774757	0.00947935	0.076225	0.0100397	0.00529173	0.00765861	0.0276533	0.0158535	0	0	0.00536734	0.00919187	0.0110138	0	0	0	0	0	0	0	0	0	0.0731009	0.0461908	0	0	0	0	0	0	0	0.0198205	0	0	0.0134214	0	0	0	0	0	0	0.00788014	0.0194764	0.017261	0	0
0.302878	0.260104	0.256331	0.250128	0.297878	0.26706	0.283511	0.28213	0.183462	0.229123	0.264473	0.263587	0.268276	0.447476	0.308731	0.248044	0.281486	0.343134	0.324053	0.372694	0	0.0599161	0.300235	0	0.45429	0	0.24865	0.413619	0.0563208	0.224633	0.0563208	0.45429	0.159762	0.45429	0	0.267509	0.117794	0.117794	0.28896	0	0.399415	0.159762	0.0458568	0.0586198	0.110031	0.279688	0.234908	0.24581	0.0643899	0.0455514
0.111215	0.121245	0.11922	0.130612	0.0712036	0.0802434	0.0879783	0.0821011	0.0920153	0.155158	0.153252	0.0688164	0.12128	0.115931	0.125475	0.113356	0.144457	0.0819949	0.0944624	0.0823646	0	0	0.0804307	0	0.0895268	0.0683013	0.11391	0.124577	0.265368	0.101874	0.265368	0.0895268	0.205911	0.0895268	0	0.12626	0.159799	0.159799	0.0588423	0	0.0724933	0.205911	0.0771587	1	0.132252	0.0631184	0.0903103	0.095568	0.0278635	0
0.175593	0.169786	0.164767	0.120511	0.130207	0.150808	0.17679	0.141177	0.112886	0.181312	0.197027	0.130506	0.214277	0.311517	0.141847	0.103103	0.180551	0.0922565	0.169956	0.407286	0	0.0481299	0.398066	0	0.243182	0	0.123692	0.203791	0.101717	0.508079	0.101717	0.243182	0.081374	0.243182	0	0.134508	0.163	0.163	0.481457	0	0.175664	0.081374	0.0875424	0.105923	0.137848	0.128132	0.101936	0.137967	0.031326	0
0.0110538	0.0154717	0.0239986	0.0151989	0.0679752	0.0162122	0.0173702	0.0162122	0.0134157	0	0.0868377	0	0	0	0.0214817	0.0171854	0	0	0	0	1	0.101559	0	1	0	0	0.0307521	0	0	0	0	0	0	0	0	0	0	0	0.4	1	0	0	0	0	0	0.0190948	0.0352958	0	0	0
0.104824	0.101959	0.110883	0.133905	0.104273	0.117814	0.124473	0.120669	0.0740308	0.0500387	0.0960545	0.135423	0.0392063	0.0740567	0.182216	0.138335	0.1379	0.123451	0.123314	0.0326735	0	0	0.0326746	0	0.086245	0	0.090259	0.0403276	0.0368013	0.0399628	0.0368013	0.086245	0.0747677	0.086245	0	0.172341	0.0599419	0.0599419	0.0227862	0	0.695415	0.0747677	0.0316561	0.0384263	0.0505133	0.144784	0.104021	0.083915	0.327652	0
0.25765	0.194033	0.192075	0.168936	0.24375	0.231071	0.253319	0.192751	0.170683	0.181293	0.247292	0.250153	0.367902	0.262238	0.272836	0.189915	0.291276	0.110722	0.273346	0.575633	0	0.0366687	0.610927	0	0.179532	0	0.214011	0.395638	0.0699608	0.567198	0.0699608	0.179532	0.0538444	0.179532	0	0.222758	0.143878	0.143878	0.433436	0	0.156271	0.0538444	0.0562583	0.0730238	0.133255	0.250508	0.169837	0.186536	0.0203936	0.0455514
0.00929756	0.0107656	0.0113637	0.0127842	0.018217	0.0181861	0	0.0092552	0.0869666	0.0321517	0.0119176	0.0192068	0	0	0	0.0335781	0.0163637	0.054847	0.038744	0	0	0	0	0	0	0	0.0802951	0	0	0	0	0	0	0	0	0.0125884	0	0	0	0	0	0	0	0	0	0.0151516	0.0211394	0.0712908	0	0
0.543046	0.496146	0.483329	0.526334	0.49645	0.582401	0.595534	0.514715	0.396033	0.542407	0.559384	0.650332	0.627174	0.230899	0.54761	0.484101	0.506454	0.472773	0.573824	0.26605	0	0.0178291	0.234217	0	0.175736	0.0646445	0.411885	0.311511	0.172983	0.28052	0.172983	0.175736	0.25824	0.175736	0	0.57645	0.265986	0.265986	0.264142	0	0.310861	0.25824	0.221644	0.119134	0.388813	0.488783	0.454545	0.497861	0.0986911	0.0338877
0.0110538	0.0154717	0.0239986	0.0151989	0.0679752	0.0162122	0.0173702	0.0162122	0.0134157	0	0.0868377	0	0	0	0.0214817	0.0171854	0	0	0	0	1	0.101559	0	1	0	0	0.0307521	0	0	0	0	0	0	0	0	0	0	0	0.4	1	0	0	0	0	0	0.0190948	0.0352958	0	0	0
0.127763	0.131256	0.13607	0.160804	0.128956	0.140871	0.147603	0.146367	0.0573595	0.121972	0.100586	0.0845971	0.040321	0.0759385	0.164932	0.159521	0.109942	0.320074	0.195802	0.0231493	0.0475543	0.0749264	0.0224721	0.0475543	0.0803454	0	0.0672515	0.04938	0.0266159	0.0295208	0.0266159	0.0803454	0.0685996	0.0803454	0	0.193146	0.0480418	0.0480418	0.0494388	0.0475543	0.18017	0.0685996	0.0214139	0.0280247	0.0449056	0.154385	0.168352	0.112456	0.217536	0
0.552049	0.515322	0.491511	0.522399	0.528551	0.548593	0.550504	0.509541	0.389612	0.555085	0.640037	0.518394	0.484388	0.337764	0.569081	0.517039	0.552205	0.39472	0.572075	0.241501	0	0.0482252	0.214433	0	0.295681	0.0569853	0.502077	0.403221	0.169993	0.279578	0.169993	0.295681	0.248806	0.295681	0	0.532879	0.255839	0.255839	0.247371	0	0.287821	0.248806	0.154095	0.25707	0.31817	0.506842	0.435346	0.506669	0.0505865	0.0371808
0.234441	0.242975	0.241272	0.227362	0.249926	0.256982	0.275837	0.25154	0.161833	0.212572	0.263135	0.278985	0.540205	0.336287	0.291915	0.165832	0.31117	0.188358	0.30598	0.678633	0	0.0499436	0.724998	0	0.24119	0	0.229102	0.426981	0.0934546	0.394603	0.0934546	0.24119	0.0728671	0.24119	0	0.22288	0.159034	0.159034	0.451346	0	0.201716	0.0728671	0.0771012	0.0975214	0.145966	0.223903	0.181782	0.204484	0.0278152	0
0.186836	0.195139	0.194687	0.210029	0.199313	0.218746	0.236971	0.221168	0.147714	0.176181	0.173937	0.162643	0.330422	0.138995	0.0841398	0.136813	0.161899	0.252299	0.172461	0.090644	0	0	0.093493	0	0.0964197	0	0.117842	0.0913485	0.101507	0.111099	0.101507	0.0964197	0.0810292	0.0964197	0	0.210493	0.666667	0.666667	0.0769945	0	0.0873002	0.0810292	0.0915041	0.106533	0.534314	0.21654	0.160449	0.131261	0.0327534	0.135551
0.118461	0.132002	0.12976	0.142675	0.131748	0.146645	0.158857	0.148408	0.100403	0.186414	0.105565	0.161019	0.355091	0.105619	0.0537276	0.0723895	0.0803964	0.148715	0.115932	0.0734034	0	0	0.0706055	0	0.0808024	0.103748	0.0492036	0.129543	0.277269	0.0916121	0.277269	0.0808024	0.212896	0.0808024	0	0.122384	0.150273	0.150273	0.0536618	0	0.0656472	0.212896	0.067243	0.191681	0.122596	0.0888379	0.103879	0.0912894	0.0244145	0
0.0110538	0.0154717	0.0239986	0.0151989	0.0679752	0.0162122	0.0173702	0.0162122	0.0134157	0	0.0868377	0	0	0	0.0214817	0.0171854	0	0	0	0	1	0.101559	0	1	0	0	0.0307521	0	0	0	0	0	0	0	0	0	0	0	0.4	1	0	0	0	0	0	0.0190948	0.0352958	0	0	0
0.235631	0.236511	0.229159	0.246925	0.219518	0.257867	0.260636	0.274239	0.173431	0.19746	0.22578	0.213867	0.126315	0.476333	0.22488	0.209357	0.186997	0.287933	0.244715	0.107691	0	0.0649681	0.105146	0	0.516161	0	0.223955	0.326616	0.0498484	0.132301	0.0498484	0.516161	0.183832	0.516161	0	0.27497	0.08283	0.08283	0.102805	0	0.433902	0.183832	0.0415182	0.0517939	0.0805067	0.258066	0.219769	0.200909	0.0734849	0
0.216269	0.170975	0.171195	0.171885	0.258977	0.18708	0.171926	0.203608	0.198738	0.201316	0.186052	0.277052	0.119961	0.38617	0.192011	0.195737	0.183298	0.224786	0.25641	0.0812461	0	0.0519745	0.0792509	0	0.4	0	0.26746	0.285856	0.0344296	0.100058	0.0344296	0.4	0.135535	0.4	0	0.212927	0.0788179	0.0788179	0.0861848	0	0.347707	0.135535	0.0284853	0.0358107	0.0775504	0.180246	0.148945	0.191191	0.0460803	0.0455514
0.352222	0.334945	0.316801	0.299555	0.341973	0.29325	0.331635	0.315394	0.290229	0.318204	0.394721	0.347155	0.520097	0.182604	0.365359	0.33397	0.353292	0.321358	0.400422	0.28757	0.0253898	0.255153	0.24188	0.0253898	0.143796	0.155526	0.350364	0.42893	0.0926968	0.153418	0.0926968	0.143796	0.120806	0.143796	0	0.351641	0.316766	0.316766	0.266505	0.0253898	0.140421	0.120806	0.200179	0.0745159	0.41388	0.397825	0.291753	0.30828	0.0529699	0.0718225
0.221926	0.188138	0.168001	0.160588	0.178144	0.218484	0.237109	0.173754	0.134497	0.219585	0.250117	0.274384	0.211593	0.209192	0.230532	0.228064	0.281874	0.1357	0.204863	0.219406	0	0.0260486	0.214139	0	0.140547	0	0.185579	0.172518	0.0555986	0.507463	0.0555986	0.140547	0.0508097	0.140547	0	0.213746	0.0956832	0.0956832	0.210712	0	0.13543	0.0508097	0.10013	0.0581261	0.136227	0.215595	0.223845	0.193185	0.0362326	0
0.225735	0.200742	0.20138	0.221186	0.218317	0.176893	0.190115	0.178582	0.176914	0.308627	0.280299	0.179524	0.213697	0.0974419	0.138997	0.189381	0.225966	0.213141	0.239989	0.0645544	0	0	0.0633129	0	0.0699854	0.139026	0.155415	0.324336	0.50614	0.0790056	0.50614	0.0699854	0.268064	0.0699854	0	0.173356	0.142931	0.142931	0.0616681	0	0.0647256	0.268064	0.0609319	0.490304	0.131969	0.139373	0.174588	0.193274	0.0219174	0.0455514
0.13163	0.146113	0.143833	0.157864	0.0994009	0.110878	0.120459	0.112676	0.133669	0.229426	0.224178	0.0895033	0.159127	0.117662	0.13107	0.135313	0.212245	0.186548	0.173134	0.0812985	0	0	0.0793811	0	0.0883759	0.200434	0.13394	0.374319	0.755123	0.100377	0.755123	0.0883759	0.375546	0.0883759	0	0.148732	0.157286	0.157286	0.0659881	0	0.0758885	0.375546	0.07617	0.755123	0.137254	0.0807626	0.124284	0.145177	0.0274921	0
0.221369	0.217278	0.225182	0.212729	0.220819	0.226654	0.244564	0.218331	0.166308	0.118344	0.208824	0.266933	0.327986	0.219073	0.338488	0.212219	0.30741	0.160225	0.269864	0.677558	0	0.0274841	0.555933	0	0.164158	0	0.206876	0.296377	0.0650446	0.297877	0.0650446	0.164158	0.070393	0.164158	0	0.281875	0.110625	0.110625	0.407986	0	0.601558	0.070393	0.0531181	0.0677185	0.0989307	0.254584	0.18468	0.189441	0.226121	0
0.111215	0.121245	0.11922	0.130612	0.0712036	0.0802434	0.0879783	0.0821011	0.0920153	0.155158	0.153252	0.0688164	0.12128	0.115931	0.125475	0.113356	0.144457	0.0819949	0.0944624	0.0823646	0	0	0.0804307	0	0.0895268	0.0683013	0.11391	0.124577	0.265368	0.101874	0.265368	0.0895268	0.205911	0.0895268	0	0.12626	0.159799	0.159799	0.0588423	0	0.0724933	0.205911	0.0771587	1	0.132252	0.0631184	0.0903103	0.095568	0.0278635	0
0.00894816	0.0106533	0.00850962	0.00751541	0.00774757	0.00947935	0.076225	0.0100397	0.00529173	0.00765861	0.0276533	0.0158535	0	0	0.00536734	0.00919187	0.0110138	0	0	0	0	0	0	0	0	0	0.0731009	0.0461908	0	0	0	0	0	0	0	0.0198205	0	0	0.0134214	0	0	0	0	0	0	0.00788014	0.0194764	0.017261	0	0
0.349828	0.332347	0.325672	0.339548	0.354857	0.380524	0.33967	0.315657	0.296921	0.272219	0.417942	0.409562	0.161897	0.360258	0.402969	0.429669	0.453664	0.271234	0.413181	0.159059	0.285714	0.0590756	0.155337	0.285714	0.342612	0	0.350663	0.304197	0.0493242	0.331423	0.0493242	0.342612	0.125776	0.342612	0	0.372182	0.0839006	0.0839006	0.37588	0.285714	0.542322	0.125776	0.0407324	0.0514939	0.0834305	0.405667	0.340903	0.335685	0.122494	0
0.180996	0.226001	0.186961	0.150818	0.195603	0.177381	0.203665	0.175328	0.177402	0.120548	0.17699	0.184403	0.302713	0.221642	0.248107	0.193692	0.216059	0.113521	0.217841	0.525328	0	0.126223	0.434133	0	0.181099	0	0.244162	0.366063	0.0481975	0.24581	0.0481975	0.181099	0.048336	0.181099	0	0.171426	0.0828046	0.0828046	0.361118	0	0.172047	0.048336	0.0390037	0.050216	0.0790135	0.212408	0.166967	0.158392	0.043367	0
0.0504334	0.00551739	0.00582392	0.00655191	0.0637827	0.0069887	0.00748789	0.0069887	0.00455785	0.0114685	0.0101963	0.010483	0.0299516	0	0	0.00977755	0.00838644	0.012333	0.00806388	0	0	0	0	0	0	0	0.0135648	0.0111524	0	0	0	0	0	0	0	0.0148672	0.10483	0.10483	0	0	0	0	0	0	0.069887	0.00776522	0.0122549	0.00541029	0	0.113879
0.1502	0.146186	0.159773	0.167933	0.189452	0.15557	0.164275	0.169919	0.09318	0.185495	0.254314	0.115512	0.102723	0.19321	0.13812	0.176438	0.110792	0.159933	0.207727	0.0410957	0.666667	0.0677062	0.0394691	0.666667	0.225891	0.19272	0.13995	0.217833	0.30691	0.0501647	0.30691	0.225891	0.666667	0.225891	0	0.160833	0.0810292	0.0810292	0.370732	0.666667	0.18811	0.666667	0.03772	0.137274	0.0749169	0.120578	0.134361	0.137153	0.0664133	0
0.2186	0.171341	0.16559	0.172373	0.204037	0.175328	0.183783	0.203017	0.115055	0.187286	0.190798	0.194933	0.149951	0.579254	0.207372	0.183938	0.174081	0.220901	0.247358	0.13541	0	0.0866242	0.132085	0	0.666667	0	0.202644	0.36753	0.0573827	0.166763	0.0573827	0.666667	0.225891	0.666667	0	0.197698	0.131363	0.131363	0.114913	0	0.521561	0.225891	0.0474754	0.0596845	0.116326	0.173486	0.136614	0.148833	0.0768006	0.0759191
0.207123	0.13247	0.127078	0.111943	0.174614	0.172826	0.194284	0.133617	0.118605	0.165513	0.183438	0.177572	0.206816	0.246017	0.178263	0.130598	0.204524	0.0938159	0.190296	0.284556	0	0.0347315	0.277829	0	0.166763	0	0.160795	0.191371	0.0649233	0.666667	0.0649233	0.166763	0.0501647	0.166763	0	0.170125	0.146043	0.146043	0.240499	0	0.135063	0.0501647	0.0534265	0.0679157	0.129567	0.155401	0.116253	0.134203	0.0193133	0.0759191
0.0163432	0.0128122	0.011416	0.0102044	0.0124538	0.0284007	0.0137106	0.0314953	0.0234142	0.00767202	0.0440187	0.0680927	0	0	0	0.0381496	0.0572877	0	0	0	0	0	0	0	0	0	0.0257277	0	0	0	0	0	0	0	0	0.0592909	0	0	0.0172244	0	0	0	0	0	0	0.00625436	0.0296939	0.0124158	0	0
0.115492	0.113878	0.112104	0.122639	0.100563	0.116509	0.121656	0.123874	0.0610439	0.123385	0.0999385	0.104578	0.0696364	0.130653	0.120336	0.125028	0.0940798	0.181606	0.12168	0.0556025	0	0	0.0577411	0	0.150001	0	0.0525051	0.070138	0.0630844	0.0709918	0.0630844	0.150001	0.127441	0.150001	0	0.105937	0.107437	0.107437	0.038123	0	0.181509	0.127441	0.0563728	0.0670608	0.0904154	0.165678	0.167028	0.101569	0.159893	0
0.278292	0.21683	0.227713	0.262857	0.206678	0.267094	0.290554	0.291679	0.216502	0.333999	0.347731	0.314805	0.396766	0.303312	0.31791	0.316672	0.302056	0.351979	0.394979	0.255458	0	0.0260486	0.25128	0	0.242935	0	0.231063	0.232086	0.109646	0.551825	0.109646	0.242935	0.174187	0.242935	0	0.336108	0.557681	0.557681	0.235329	0	0.217174	0.174187	0.0961684	0.115016	0.473596	0.325161	0.238315	0.250757	0.100158	0.101663
0.0504334	0.00551739	0.00582392	0.00655191	0.0637827	0.0069887	0.00748789	0.0069887	0.00455785	0.0114685	0.0101963	0.010483	0.0299516	0	0	0.00977755	0.00838644	0.012333	0.00806388	0	0	0	0	0	0	0	0.0135648	0.0111524	0	0	0	0	0	0	0	0.0148672	0.10483	0.10483	0	0	0	0	0	0	0.069887	0.00776522	0.0122549	0.00541029	0	0.113879
0.0207337	0.0453236	0.0742689	0.020013	0.0329147	0.0268915	0.0271333	0.0309136	0.0610246	0.0141375	0.0992133	0.0201646	0.0225168	0.106627	0.101006	0.0750287	0.02241	0.0183833	0.0267502	0.0401492	0.25778	0.482107	0.0384184	0.25778	0.126891	0	0.186567	0.10221	0	0.050628	0	0.126891	0	0.126891	0	0.0162752	0	0	0.120511	0.25778	0.0845939	0	0	0	0	0.0835039	0.0157501	0.0250198	0	0
0.323793	0.295223	0.283246	0.305397	0.326738	0.311117	0.3279	0.322343	0.177786	0.331067	0.306233	0.214841	0.219003	0.0946998	0.150454	0.229397	0.223514	0.379575	0.267343	0.0481989	0	0	0.0487674	0	0.0742876	0.124421	0.16721	0.222297	0.0761895	0.0596838	0.0761895	0.0742876	0.0910046	0.0742876	0	0.228281	0.257265	0.257265	0.0670914	0	0.0977996	0.0910046	0.0473615	0.061799	0.246356	0.284979	0.315647	0.255586	0.0605711	0.057458
0.190114	0.168222	0.177081	0.20464	0.173579	0.197036	0.200002	0.199635	0.113933	0.120552	0.148585	0.204274	0.121514	0.134723	0.220813	0.184155	0.217571	0.165961	0.18131	0.0575216	0	0	0.0564128	0	0.144301	0	0.131156	0.0829217	0.065111	0.0699113	0.065111	0.144301	0.125567	0.144301	0	0.215622	0.108429	0.108429	0.0517888	0	0.586665	0.125567	0.0543425	0.0675805	0.097743	0.175003	0.168502	0.132563	0.258311	0
0.024952	0.0288918	0.0279757	0.034309	0.0775691	0.029506	0.0392103	0.029506	0.0296625	0.0437144	0.033212	0.0325402	0.0929721	0	0.0359797	0.0499186	0.0260322	0.0250244	0.0250309	0	0	0	0	0	0	0	0	0	0	0	0	0	0	0	0	0.0297763	0	0	0	0	0	0	0.212707	0	0.141805	0.0319819	0.0465754	0.0224059	0	0
0.25765	0.233047	0.238745	0.225685	0.239237	0.255646	0.265315	0.248519	0.171734	0.148208	0.169706	0.197163	0.276102	0.191783	0.217828	0.157557	0.23907	0.190312	0.218939	0.426268	0	0.0197207	0.51707	0	0.142396	0	0.150546	0.31532	0.0589534	0.229593	0.0589534	0.142396	0.0902842	0.142396	0	0.246823	0.103288	0.103288	0.306183	0	0.130634	0.0902842	0.0479212	0.0611865	0.0957674	0.254363	0.208531	0.180216	0.065301	0
0.160795	0.14463	0.2037	0.164887	0.116702	0.12119	0.123072	0.134932	0.109547	0.202109	0.119874	0.130678	0.101118	0.164257	0.142571	0.215987	0.11481	0.13453	0.154321	0.0548023	0	0.0177256	0.052196	0	0.177893	0	0.0861914	0.124777	0.034893	0.0683537	0.034893	0.177893	0.15143	0.177893	0	0.1532	0.0605761	0.0605761	0.0790483	0	0.157208	0.15143	0.028014	0.0361093	0.0596665	0.111193	0.127844	0.148872	0.0494556	0
0.591129	0.543273	0.542767	0.568671	0.536637	0.549291	0.566722	0.514652	0.520887	0.589504	0.609461	0.513538	0.36985	0.220203	0.564335	0.572183	0.588387	0.515395	0.655943	0.15733	0.0714286	0.0200406	0.143382	0.0714286	0.1822	0.0361362	0.446449	0.305742	0.149934	0.174869	0.149934	0.1822	0.171432	0.1822	0	0.608996	0.163349	0.163349	0.271592	0.0714286	0.288303	0.171432	0.147775	0.0920602	0.246457	0.50768	0.556031	0.582697	0.168987	0.0145233
0.532455	0.561149	0.481908	0.569852	0.473643	0.485968	0.533667	0.475869	0.40622	0.567488	0.633132	0.42632	0.488754	0.18883	0.558939	0.507855	0.552039	0.56922	0.603719	0.206023	0	0.0115608	0.179232	0	0.143624	0.0783648	0.411131	0.340328	0.251122	0.138723	0.251122	0.143624	0.249686	0.143624	0	0.589706	0.233062	0.233062	0.213334	0	0.175795	0.249686	0.204111	0.224238	0.347901	0.483663	0.536486	0.501117	0.18287	0.0290466
0.0724905	0.0791035	0.0601993	0.0718776	0.0553243	0.07132	0.0682526	0.0654109	0.0260431	0.079255	0.0988023	0.0813454	0.0306943	0.0542177	0.074844	0.0894758	0.0699018	0.0740047	0.0472974	0.0240156	0	0	0.0231271	0	0.06204	0	0.0536741	0.0367595	0.0276911	0.0299315	0.0276911	0.06204	0.0528508	0.06204	0	0.0763347	0.0495466	0.0495466	0.0176285	0	0.0797556	0.0528508	0.0220325	0.0288299	0.0403752	0.0885874	0.120625	0.0786233	0.0581182	0
0.144865	0.146934	0.140873	0.15346	0.14442	0.158696	0.173621	0.161515	0.107447	0.179268	0.175641	0.167084	0.377625	0.185327	0.0839652	0.132441	0.165422	0.18636	0.179094	0.135966	0	0	0.14024	0	0.14463	0	0.118271	0.106573	0.15226	0.166649	0.15226	0.14463	0.121544	0.14463	0	0.148241	1	1	0.0923934	0	0.1164	0.121544	0.137256	0.159799	0.712419	0.1499	0.126009	0.110161	0.0491301	0.203326
0.289988	0.303171	0.301913	0.261034	0.283345	0.298929	0.329135	0.287526	0.224954	0.260538	0.228701	0.20112	0.329108	0.204713	0.189839	0.137871	0.231832	0.271478	0.279277	0.408482	0	0.0271402	0.479613	0	0.136898	0.0736582	0.159066	0.348771	0.0959285	0.28658	0.0959285	0.136898	0.0738166	0.136898	0	0.239459	0.0932481	0.0932481	0.454391	0	0.120853	0.0738166	0.0470797	0.0584555	0.0922971	0.319142	0.212691	0.234599	0.0169191	0
0.307267	0.285	0.27884	0.277675	0.315058	0.322105	0.351011	0.308265	0.242612	0.34133	0.420019	0.295103	0.249393	0.499965	0.317447	0.272592	0.341113	0.249855	0.380881	0.24387	0.4	0.0827058	0.24017	0.4	0.484685	0	0.295392	0.380434	0.110457	0.491356	0.110457	0.484685	0.179006	0.484685	0	0.279199	0.1867	0.1867	0.515434	0.4	0.418279	0.179006	0.0964361	0.116571	0.183152	0.32117	0.261468	0.242432	0.0638348	0
0.175593	0.169786	0.164767	0.120511	0.130207	0.150808	0.17679	0.141177	0.112886	0.181312	0.197027	0.130506	0.214277	0.311517	0.141847	0.103103	0.180551	0.0922565	0.169956	0.407286	0	0.0481299	0.398066	0	0.243182	0	0.123692	0.203791	0.101717	0.508079	0.101717	0.243182	0.081374	0.243182	0	0.134508	0.163	0.163	0.481457	0	0.175664	0.081374	0.0875424	0.105923	0.137848	0.128132	0.101936	0.137967	0.031326	0
0.24165	0.23052	0.237337	0.219068	0.226485	0.23403	0.251234	0.23696	0.158616	0.23094	0.264356	0.234236	0.370427	0.316151	0.266825	0.226485	0.263133	0.185584	0.33671	0.687215	0	0.0274841	0.564776	0	0.293596	0.19272	0.215916	0.453105	0.333298	0.309639	0.333298	0.293596	0.687215	0.293596	0	0.260274	0.131159	0.131159	0.414777	0	0.238889	0.687215	0.0614261	0.164729	0.114331	0.201398	0.167758	0.230057	0.0740994	0
0.227535	0.22059	0.218544	0.201818	0.204388	0.216605	0.23186	0.234363	0.161616	0.204301	0.23664	0.266066	0.315848	0.652687	0.301842	0.219203	0.263682	0.229638	0.318929	0.612747	0	0.0997713	0.732709	0	0.732709	0	0.246313	0.615381	0.0831434	0.361211	0.0831434	0.732709	0.245626	0.732709	0	0.248638	0.143166	0.143166	0.379396	0	0.571093	0.245626	0.0675799	0.0864948	0.125178	0.25571	0.17667	0.199862	0.084115	0
0.175593	0.169786	0.164767	0.120511	0.130207	0.150808	0.17679	0.141177	0.112886	0.181312	0.197027	0.130506	0.214277	0.311517	0.141847	0.103103	0.180551	0.0922565	0.169956	0.407286	0	0.0481299	0.398066	0	0.243182	0	0.123692	0.203791	0.101717	0.508079	0.101717	0.243182	0.081374	0.243182	0	0.134508	0.163	0.163	0.481457	0	0.175664	0.081374	0.0875424	0.105923	0.137848	0.128132	0.101936	0.137967	0.031326	0
0.120876	0.120554	0.137087	0.154913	0.127581	0.14026	0.150449	0.143023	0.0796638	0.0547958	0.100036	0.13331	0.0456879	0.0555425	0.17911	0.153307	0.136098	0.119853	0.122969	0.0217823	0	0	0.021783	0	0.0574967	0	0.090835	0.0470337	0.0245342	0.0266418	0.0245342	0.0574967	0.0498451	0.0574967	0	0.172031	0.0399613	0.0399613	0.0189885	0	0.521561	0.0498451	0.0406671	0.0256176	0.0525573	0.143348	0.120192	0.0997506	0.218435	0
0.0504334	0.00551739	0.00582392	0.00655191	0.0637827	0.0069887	0.00748789	0.0069887	0.00455785	0.0114685	0.0101963	0.010483	0.0299516	0	0	0.00977755	0.00838644	0.012333	0.00806388	0	0	0	0	0	0	0	0.0135648	0.0111524	0	0	0	0	0	0	0	0.0148672	0.10483	0.10483	0	0	0	0	0	0	0.069887	0.00776522	0.0122549	0.00541029	0	0.113879
0.158803	0.128342	0.133645	0.211185	0.1339	0.151376	0.158035	0.157792	0.0949178	0.142547	0.143292	0.106128	0.10582	0.0670461	0.217512	0.134612	0.144069	0.339351	0.282175	0.0153721	0	0	0.0146289	0	0.0768006	0.122764	0.0451543	0.0954744	0.109131	0.0193133	0.109131	0.0768006	0.109375	0.0768006	0	0.225007	0.0327534	0.0327534	0.014285	0	0.192626	0.109375	0.0138561	0.0185757	0.0297611	0.189923	0.149438	0.120373	0.666667	0
0.229505	0.194157	0.216093	0.273864	0.193004	0.217697	0.226081	0.287064	0.171882	0.279041	0.277879	0.231092	0.286072	0.202681	0.245091	0.288694	0.198475	0.362104	0.325701	0.0693938	0	0	0.0709514	0	0.189873	0	0.142055	0.149242	0.0780168	0.0858044	0.0780168	0.189873	0.163006	0.189873	0	0.27794	0.430089	0.430089	0.069646	0	0.183718	0.163006	0.0782017	0.0820156	0.388812	0.272052	0.227102	0.208718	0.135858	0.0813305
0.269986	0.226436	0.226798	0.329453	0.213398	0.232674	0.247478	0.29616	0.193606	0.291987	0.351546	0.189791	0.157867	0.223309	0.365189	0.307156	0.289053	0.452236	0.460931	0.0807226	0	0	0.082782	0	0.196281	0	0.135593	0.149576	0.0918376	0.102416	0.0918376	0.196281	0.168373	0.196281	0	0.383082	0.156973	0.156973	0.142665	0	0.289653	0.168373	0.0805135	0.0971954	0.15838	0.305941	0.255469	0.211134	0.522555	0
0.640088	0.596968	0.577574	0.672779	0.604215	0.643262	0.652143	0.654803	0.548303	0.625054	0.726203	0.559908	0.411609	0.216074	0.587436	0.601486	0.627045	0.578947	0.722902	0.169539	0	0.00928327	0.149993	0	0.137856	0.039161	0.426232	0.272552	0.16522	0.169836	0.16522	0.137856	0.175524	0.137856	0	0.702031	0.17483	0.17483	0.202928	0	0.231276	0.175524	0.143765	0.0999321	0.247946	0.633538	0.669936	0.599225	0.176623	0.0140225
0.175517	0.173091	0.167278	0.174483	0.149614	0.177678	0.186603	0.20629	0.115277	0.18589	0.191972	0.199439	0.156396	0.772339	0.216012	0.183786	0.176851	0.227729	0.25284	0.203115	0	0.129936	0.198127	0	1	0	0.199682	0.417632	0.086074	0.250145	0.086074	1	0.338837	1	0	0.193262	0.14463	0.14463	0.137896	0	0.695415	0.338837	0.0712131	0.0895268	0.120157	0.176029	0.128451	0.1486	0.115201	0
0.14663	0.158563	0.14132	0.15201	0.144802	0.165509	0.172602	0.171022	0.124236	0.177885	0.201138	0.215562	0.330422	0.138995	0.0806066	0.156042	0.204282	0.176006	0.172461	0.090644	0	0	0.093493	0	0.0964197	0	0.137736	0.0913485	0.101507	0.111099	0.101507	0.0964197	0.0810292	0.0964197	0	0.182689	0.666667	0.666667	0.0869163	0	0.0873002	0.0810292	0.0915041	0.106533	0.534314	0.148244	0.145608	0.124477	0.0327534	0.135551
0.641045	0.594133	0.602772	0.624315	0.59258	0.582406	0.532299	0.572497	0.53296	0.592702	0.657188	0.505244	0.254875	0.166838	0.5694	0.645637	0.557969	0.499352	0.62166	0.109222	0.0440346	0.0129375	0.0974984	0.0440346	0.146618	0.0336931	0.499275	0.239384	0.106589	0.0917336	0.106589	0.146618	0.1416	0.146618	0	0.606229	0.117962	0.117962	0.198474	0.0440346	0.175942	0.1416	0.0648571	0.0999627	0.139419	0.61173	0.696247	0.685855	0.123237	0.015134
0.455695	0.427728	0.427339	0.497411	0.464305	0.462311	0.41239	0.442892	0.365801	0.366971	0.496974	0.429397	0.283321	0.277596	0.535465	0.546099	0.504542	0.477201	0.633318	0.211457	0	0.0250916	0.180264	0	0.260229	0.0156379	0.335548	0.330976	0.0821891	0.126449	0.0821891	0.260229	0.138931	0.260229	0	0.544221	0.0915721	0.0915721	0.20715	0	0.328085	0.138931	0.0731863	0.0707486	0.117252	0.530068	0.438835	0.448838	0.249111	0
0.591573	0.554217	0.548769	0.601511	0.503931	0.548869	0.576582	0.530461	0.489995	0.551776	0.652731	0.538163	0.377349	0.250733	0.684299	0.718013	0.582119	0.534139	0.678323	0.162119	0.0143359	0.0182215	0.144096	0.0143359	0.223121	0.0457631	0.450781	0.359466	0.180687	0.174317	0.180687	0.223121	0.224511	0.223121	0	0.659418	0.182367	0.182367	0.194458	0.0143359	0.322214	0.224511	0.173211	0.167572	0.281447	0.593042	0.552938	0.537662	0.150036	0.0184842
0.104824	0.101959	0.110883	0.133905	0.104273	0.117814	0.124473	0.120669	0.0740308	0.0500387	0.0960545	0.135423	0.0392063	0.0740567	0.182216	0.138335	0.1379	0.123451	0.123314	0.0326735	0	0	0.0326746	0	0.086245	0	0.090259	0.0403276	0.0368013	0.0399628	0.0368013	0.086245	0.0747677	0.086245	0	0.172341	0.0599419	0.0599419	0.0227862	0	0.695415	0.0747677	0.0316561	0.0384263	0.0505133	0.144784	0.104021	0.083915	0.327652	0
0.0870865	0.0655349	0.0702772	0.117592	0.0644446	0.0757193	0.0770684	0.0821669	0.0414924	0.0512719	0.0934666	0.0708515	0.0300807	0.0929268	0.219896	0.132513	0.122157	0.231951	0.21162	0.0238884	0	0	0.0229702	0	0.120463	0	0.0429418	0.0485416	0.0273537	0.0295967	0.0273537	0.120463	0.104879	0.120463	0	0.214539	0.0480142	0.0480142	0.0173866	0	0.262076	0.104879	0.021904	0.0284715	0.0393108	0.145563	0.105427	0.0843188	0.552586	0
0.163779	0.133197	0.127695	0.112166	0.119299	0.175093	0.197479	0.134577	0.118905	0.163367	0.184329	0.18121	0.221385	0.328022	0.185691	0.128668	0.208511	0.093168	0.193583	0.426835	0	0.0520972	0.416744	0	0.250145	0	0.15639	0.212114	0.097385	1	0.097385	0.250145	0.0752471	0.250145	0	0.164739	0.166649	0.166649	0.288599	0	0.180084	0.0752471	0.0801398	0.101874	0.137812	0.157274	0.107745	0.133671	0.0289699	0
0.0366879	0.033825	0.0385526	0.0233628	0.0561378	0.058214	0.0371728	0.0292961	0.0279917	0.0159309	0.0358008	0.040725	0.0924637	0.0583512	0.113651	0.0309567	0.0819915	0.00944731	0.0444218	0.294534	0	0.0438399	0.166602	0	0.0442489	0	0.048127	0.0758095	0	0.123004	0	0.0442489	0	0.0442489	0	0.033956	0	0	0.140526	0	0.0294993	0	0	0	0	0.0342846	0.021283	0.0751579	0	0
0.149623	0.15664	0.154637	0.144008	0.193796	0.197258	0.18173	0.199408	0.102536	0.131355	0.220889	0.12254	0.196575	0.579254	0.14513	0.104191	0.149712	0.111302	0.155349	0.195644	0.666667	0.0904035	0.19582	0.666667	0.211345	0	0.148501	0.16734	0.0819023	0.24464	0.0819023	0.211345	0.0634443	0.211345	0	0.12293	0.137117	0.137117	0.497472	0.666667	0.170929	0.0634443	0.0698293	0.0860889	0.129024	0.12721	0.127696	0.104128	0.0251883	0
0.0928465	0.10192	0.0975032	0.106361	0.0940274	0.105238	0.114666	0.106957	0.0972991	0.175227	0.163793	0.0825948	0.151495	0.110594	0.0624284	0.0805199	0.149007	0.180099	0.166952	0.0791663	0	0	0.077282	0	0.086074	0.266501	0.0726481	0.391377	1	0.097385	1	0.086074	0.460364	0.086074	0	0.0921359	0.15226	0.15226	0.05652	0	0.0696498	0.460364	0.0741924	0.265368	0.126238	0.0742359	0.0950436	0.111144	0.0267494	0
0.477437	0.405623	0.402537	0.460698	0.403699	0.439635	0.482876	0.43748	0.319689	0.455078	0.529083	0.490705	0.566014	0.340268	0.615484	0.377304	0.540359	0.466826	0.639608	0.375479	0	0.0267436	0.328757	0	0.273721	0	0.318367	0.340847	0.103453	0.393485	0.103453	0.273721	0.183429	0.273721	0	0.54017	0.176005	0.176005	0.359745	0	0.303319	0.183429	0.228569	0.108971	0.288759	0.448849	0.388065	0.392158	0.295092	0
0.584017	0.543371	0.536616	0.602429	0.502154	0.522532	0.597539	0.559766	0.480493	0.56858	0.627869	0.625911	0.473982	0.236896	0.659711	0.542395	0.592805	0.596676	0.655807	0.156178	0	0.0172101	0.138102	0	0.20529	0.0380418	0.465964	0.350824	0.173765	0.115825	0.173765	0.20529	0.15755	0.20529	0.0166622	0.668086	0.179618	0.179618	0.185163	0	0.305972	0.15755	0.168929	0.167773	0.279103	0.597101	0.556954	0.546792	0.155063	0.0193644
0.58798	0.600176	0.577776	0.608198	0.546583	0.586179	0.59827	0.538327	0.490013	0.503953	0.546822	0.356618	0.309044	0.269964	0.442761	0.442523	0.464221	0.383627	0.504055	0.154796	0.0347404	0.0316115	0.153365	0.0347404	0.224189	0.00975732	0.349766	0.269674	0.0860154	0.194368	0.0860154	0.224189	0.104097	0.224189	0.021549	0.428659	0.109227	0.109227	0.268918	0.0347404	0.223417	0.104097	0.226863	0.193147	0.259831	0.472002	0.414932	0.481097	0.0449174	0
0.618391	0.601383	0.570177	0.59503	0.543279	0.53066	0.554421	0.533139	0.429662	0.66803	0.603782	0.529067	0.391697	0.237644	0.50239	0.508342	0.606196	0.531776	0.654684	0.17666	0	0.019502	0.15818	0	0.199026	0.0616515	0.44795	0.36167	0.205647	0.145412	0.205647	0.199026	0.210571	0.199026	0	0.578601	0.135863	0.135863	0.250783	0	0.297592	0.210571	0.0609609	0.180568	0.137207	0.473825	0.575732	0.586338	0.158266	0.100661
0.470911	0.45957	0.475716	0.423328	0.44398	0.403722	0.424389	0.467732	0.418193	0.621203	0.480956	0.446558	0.208155	0.280722	0.362656	0.428768	0.442144	0.480036	0.537561	0.107028	0	0.0220002	0.104588	0	0.25822	0.0850667	0.361664	0.39679	0.252288	0.132688	0.252288	0.25822	0.291268	0.25822	0	0.38602	0.0995005	0.0995005	0.205247	0	0.253148	0.291268	0.0498455	0.218966	0.0987033	0.454203	0.407691	0.515362	0.0620745	0
[truncated: 441 more columns]

## Sheet: miRNA ID
ID	miRNA name
1	hsa-let-7a
2	hsa-let-7b
3	hsa-let-7c
4	hsa-let-7d
5	hsa-let-7e
6	hsa-let-7f
7	hsa-let-7g
8	hsa-let-7i
9	hsa-mir-1
10	hsa-mir-100
11	hsa-mir-101
12	hsa-mir-103a
13	hsa-mir-103b
14	hsa-mir-105
15	hsa-mir-106a
16	hsa-mir-106b
17	hsa-mir-107
18	hsa-mir-10a
19	hsa-mir-10b
20	hsa-mir-1179
21	hsa-mir-1180
22	hsa-mir-1181
23	hsa-mir-1183
24	hsa-mir-1184
25	hsa-mir-1202
26	hsa-mir-1207
27	hsa-mir-122
28	hsa-mir-1224
29	hsa-mir-1227
30	hsa-mir-1228
31	hsa-mir-1229
32	hsa-mir-1231
33	hsa-mir-1233
34	hsa-mir-1234
35	hsa-mir-1236
36	hsa-mir-124
37	hsa-mir-1245a
38	hsa-mir-1245b
39	hsa-mir-1246
40	hsa-mir-1247
41	hsa-mir-1249
42	hsa-mir-124a
43	hsa-mir-1254
44	hsa-mir-1256
45	hsa-mir-1258
46	hsa-mir-125a
47	hsa-mir-125b
48	hsa-mir-126
49	hsa-mir-1260a
50	hsa-mir-1266
51	hsa-mir-127
52	hsa-mir-1271
53	hsa-mir-1273a
54	hsa-mir-1273c
55	hsa-mir-1275
56	hsa-mir-128
57	hsa-mir-1280
58	hsa-mir-1285
59	hsa-mir-1286
60	hsa-mir-129
61	hsa-mir-1290
62	hsa-mir-1293
63	hsa-mir-1296
64	hsa-mir-1297
65	hsa-mir-1299
66	hsa-mir-1301
67	hsa-mir-1302
68	hsa-mir-1303
69	hsa-mir-1305
70	hsa-mir-130a
71	hsa-mir-130b
72	hsa-mir-132
73	hsa-mir-1322
74	hsa-mir-1323
75	hsa-mir-133a
76	hsa-mir-133b
77	hsa-mir-134
78	hsa-mir-135a
79	hsa-mir-135b
80	hsa-mir-136
81	hsa-mir-137
82	hsa-mir-138
83	hsa-mir-139
84	hsa-mir-140
85	hsa-mir-141
86	hsa-mir-142
87	hsa-mir-143
88	hsa-mir-144
89	hsa-mir-145
90	hsa-mir-1469
91	hsa-mir-146a
92	hsa-mir-146b
93	hsa-mir-1471
94	hsa-mir-147a
95	hsa-mir-147b
96	hsa-mir-148a
97	hsa-mir-148b
98	hsa-mir-149
99	hsa-mir-150
100	hsa-mir-151
101	hsa-mir-151a
102	hsa-mir-151b
103	hsa-mir-152
104	hsa-mir-153
105	hsa-mir-154
106	hsa-mir-155
107	hsa-mir-15a
108	hsa-mir-15b
109	hsa-mir-16
110	hsa-mir-17
111	hsa-mir-181
112	hsa-mir-181a
113	hsa-mir-181b
114	hsa-mir-181c
115	hsa-mir-181d
116	hsa-mir-182
117	hsa-mir-1827
118	hsa-mir-183
119	hsa-mir-184
120	hsa-mir-185
121	hsa-mir-186
122	hsa-mir-187
123	hsa-mir-188
124	hsa-mir-189
125	hsa-mir-18a
126	hsa-mir-18b
127	hsa-mir-1909
128	hsa-mir-190a
129	hsa-mir-190b
130	hsa-mir-191
131	hsa-mir-1915
132	hsa-mir-192
133	hsa-mir-193a
134	hsa-mir-193b
135	hsa-mir-194
136	hsa-mir-195
137	hsa-mir-196a
138	hsa-mir-196b
139	hsa-mir-197
140	hsa-mir-1972
141	hsa-mir-198
142	hsa-mir-199a
143	hsa-mir-199b
144	hsa-mir-19a
145	hsa-mir-19b
146	hsa-mir-200
147	hsa-mir-200a
148	hsa-mir-200b
149	hsa-mir-200c
150	hsa-mir-202
151	hsa-mir-203
152	hsa-mir-204
153	hsa-mir-205
154	hsa-mir-206
155	hsa-mir-208a
156	hsa-mir-208b
157	hsa-mir-20a
158	hsa-mir-20b
159	hsa-mir-21
160	hsa-mir-210
161	hsa-mir-211
162	hsa-mir-2110
163	hsa-mir-212
164	hsa-mir-214
165	hsa-mir-215
166	hsa-mir-216a
167	hsa-mir-216b
168	hsa-mir-217
169	hsa-mir-218
170	hsa-mir-219
171	hsa-mir-22
172	hsa-mir-221
173	hsa-mir-222
174	hsa-mir-223
175	hsa-mir-224
176	hsa-mir-2355
177	hsa-mir-23a
178	hsa-mir-23b
179	hsa-mir-24
180	hsa-mir-25
181	hsa-mir-26
182	hsa-mir-26a
183	hsa-mir-26b
184	hsa-mir-27a
185	hsa-mir-27b
186	hsa-mir-28
187	hsa-mir-2861
188	hsa-mir-296
189	hsa-mir-297
190	hsa-mir-298
191	hsa-mir-299
192	hsa-mir-29a
193	hsa-mir-29b
194	hsa-mir-29c
195	hsa-mir-300
196	hsa-mir-301a
197	hsa-mir-301b
198	hsa-mir-302a
199	hsa-mir-302b
200	hsa-mir-302c
201	hsa-mir-302d
202	hsa-mir-302e
203	hsa-mir-302f
204	hsa-mir-30a
205	hsa-mir-30b
206	hsa-mir-30c
207	hsa-mir-30d
208	hsa-mir-30e
209	hsa-mir-31
210	hsa-mir-3130
211	hsa-mir-3148
212	hsa-mir-3151
213	hsa-mir-3163
214	hsa-mir-3179
215	hsa-mir-3186
216	hsa-mir-3196
217	hsa-mir-32
218	hsa-mir-320a
219	hsa-mir-320b
220	hsa-mir-320c
221	hsa-mir-320d
222	hsa-mir-320e
223	hsa-mir-323a
224	hsa-mir-323b
225	hsa-mir-324
226	hsa-mir-325
227	hsa-mir-326
228	hsa-mir-328
229	hsa-mir-329
230	hsa-mir-330
231	hsa-mir-331
232	hsa-mir-335
233	hsa-mir-337
234	hsa-mir-338
235	hsa-mir-339
236	hsa-mir-33a
237	hsa-mir-33b
238	hsa-mir-340
239	hsa-mir-342
240	hsa-mir-345
241	hsa-mir-346
242	hsa-mir-34a
243	hsa-mir-34b
244	hsa-mir-34c
245	hsa-mir-361
246	hsa-mir-362
247	hsa-mir-363
248	hsa-mir-365a
249	hsa-mir-365b
250	hsa-mir-367
251	hsa-mir-369
252	hsa-mir-370
253	hsa-mir-371
254	hsa-mir-371a
255	hsa-mir-372
256	hsa-mir-373
257	hsa-mir-374a
258	hsa-mir-374b
259	hsa-mir-375
260	hsa-mir-376a
261	hsa-mir-376b
262	hsa-mir-376c
263	hsa-mir-377
264	hsa-mir-378a
265	hsa-mir-378b
266	hsa-mir-378c
267	hsa-mir-378d
268	hsa-mir-378e
269	hsa-mir-378f
270	hsa-mir-378g
271	hsa-mir-378h
272	hsa-mir-378i
273	hsa-mir-379
274	hsa-mir-381
275	hsa-mir-382
276	hsa-mir-383
277	hsa-mir-384
278	hsa-mir-3940
279	hsa-mir-409
280	hsa-mir-410
281	hsa-mir-411
282	hsa-mir-421
283	hsa-mir-422a
284	hsa-mir-423
285	hsa-mir-424
286	hsa-mir-425
287	hsa-mir-4257
288	hsa-mir-429
289	hsa-mir-4306
290	hsa-mir-431
291	hsa-mir-432
292	hsa-mir-433
293	hsa-mir-448
294	hsa-mir-449a
295	hsa-mir-449b
296	hsa-mir-449c
297	hsa-mir-450a
298	hsa-mir-450b
299	hsa-mir-451a
300	hsa-mir-451b
301	hsa-mir-452
302	hsa-mir-454
303	hsa-mir-455
304	hsa-mir-4792
305	hsa-mir-483
306	hsa-mir-484
307	hsa-mir-485
308	hsa-mir-486
309	hsa-mir-487a
310	hsa-mir-487b
311	hsa-mir-488
312	hsa-mir-489
313	hsa-mir-490
314	hsa-mir-491
315	hsa-mir-492
316	hsa-mir-493
317	hsa-mir-494
318	hsa-mir-495
319	hsa-mir-497
320	hsa-mir-498
321	hsa-mir-499a
322	hsa-mir-499b
323	hsa-mir-500a
324	hsa-mir-500b
325	hsa-mir-501
326	hsa-mir-502
327	hsa-mir-503
328	hsa-mir-504
329	hsa-mir-505
330	hsa-mir-506
331	hsa-mir-507
332	hsa-mir-508
333	hsa-mir-509
334	hsa-mir-510
335	hsa-mir-511
336	hsa-mir-512
337	hsa-mir-513a
338	hsa-mir-513b
339	hsa-mir-513c
340	hsa-mir-514a
341	hsa-mir-515
342	hsa-mir-516a
343	hsa-mir-516b
344	hsa-mir-517a
345	hsa-mir-517c
346	hsa-mir-518a
347	hsa-mir-518b
348	hsa-mir-518c
349	hsa-mir-518e
350	hsa-mir-518f
351	hsa-mir-519a
352	hsa-mir-519b
353	hsa-mir-519c
354	hsa-mir-519d
355	hsa-mir-519e
356	hsa-mir-520a
357	hsa-mir-520b
358	hsa-mir-520c
359	hsa-mir-520d
360	hsa-mir-520e
361	hsa-mir-520f
362	hsa-mir-520g
363	hsa-mir-520h
364	hsa-mir-521
365	hsa-mir-522
366	hsa-mir-523
367	hsa-mir-524
368	hsa-mir-525
369	hsa-mir-526a
370	hsa-mir-526b
371	hsa-mir-527
372	hsa-mir-532
373	hsa-mir-539
374	hsa-mir-542
375	hsa-mir-544a
376	hsa-mir-544b
377	hsa-mir-545
378	hsa-mir-548a
379	hsa-mir-548b
380	hsa-mir-548c
381	hsa-mir-548d
382	hsa-mir-550a
383	hsa-mir-550b
384	hsa-mir-551a
385	hsa-mir-552
386	hsa-mir-557
387	hsa-mir-561
388	hsa-mir-564
389	hsa-mir-566
390	hsa-mir-567
391	hsa-mir-569
392	hsa-mir-570
393	hsa-mir-571
394	hsa-mir-572
395	hsa-mir-574
396	hsa-mir-575
397	hsa-mir-577
398	hsa-mir-582
399	hsa-mir-583
400	hsa-mir-584
401	hsa-mir-589
402	hsa-mir-590
403	hsa-mir-591
404	hsa-mir-592
405	hsa-mir-593
406	hsa-mir-595
407	hsa-mir-596
408	hsa-mir-598
409	hsa-mir-599
410	hsa-mir-600
411	hsa-mir-601
412	hsa-mir-602
413	hsa-mir-603
414	hsa-mir-605
415	hsa-mir-608
416	hsa-mir-610
417	hsa-mir-611
418	hsa-mir-612
419	hsa-mir-614
420	hsa-mir-615
421	hsa-mir-616
422	hsa-mir-617
423	hsa-mir-619
424	hsa-mir-621
425	hsa-mir-622
426	hsa-mir-624
427	hsa-mir-625
428	hsa-mir-627
429	hsa-mir-628
430	hsa-mir-629
431	hsa-mir-630
432	hsa-mir-632
433	hsa-mir-633
434	hsa-mir-635
435	hsa-mir-636
436	hsa-mir-637
437	hsa-mir-638
438	hsa-mir-640
439	hsa-mir-642a
440	hsa-mir-642b
441	hsa-mir-646
442	hsa-mir-647
443	hsa-mir-648
444	hsa-mir-650
445	hsa-mir-652
446	hsa-mir-654
447	hsa-mir-655
448	hsa-mir-657
449	hsa-mir-658
450	hsa-mir-659
451	hsa-mir-660
452	hsa-mir-661
453	hsa-mir-662
454	hsa-mir-663
455	hsa-mir-663a
456	hsa-mir-664
457	hsa-mir-668
458	hsa-mir-671
459	hsa-mir-675
460	hsa-mir-7
461	hsa-mir-708
462	hsa-mir-711
463	hsa-mir-718
464	hsa-mir-720
465	hsa-mir-744
466	hsa-mir-758
467	hsa-mir-760
468	hsa-mir-765
469	hsa-mir-766
470	hsa-mir-767
471	hsa-mir-769
472	hsa-mir-873
473	hsa-mir-874
474	hsa-mir-885
475	hsa-mir-9
476	hsa-mir-92
477	hsa-mir-922
478	hsa-mir-92a
479	hsa-mir-92b
480	hsa-mir-93
481	hsa-mir-933
482	hsa-mir-935
483	hsa-mir-938
484	hsa-mir-941
485	hsa-mir-942
486	hsa-mir-944
487	hsa-mir-95
488	hsa-mir-96
489	hsa-mir-98
490	hsa-mir-99a
491	hsa-mir-99b
